# Supplementary material for: 3-(4-Bromo­phenyl­sulfon­yl)-5-ethyl-2-methyl-1-benzofuran
Source: Acta Crystallogr Sect E Struct Rep Online. 2012 Nov 30;68(Pt 12):o3487. doi: 10.1107/S1600536812048313 (PMC3589059; doi:10.1107/S1600536812048313)
Supplement: Supplementary file 1 [file e-68-o3487-sup1.cif]

##############################################################################
#                                                                            #
# This CIF contains the data in a paper accepted for publication in          #
# Acta Crystallographica Section E. It conforms to the requirements of       #
# Notes for Authors for Acta Crystallographica Section E, and has been       #
# peer reviewed under the auspices of the IUCr Commission on Journals.       #
#                                                                            #
# Full details of the Crystallographic Information File format               #
# are given in the paper "The Crystallographic Information File (CIF):       #
# a New Standard Archive File for Crystallography" by S. R. Hall, F. H.      #
# Allen and I. D. Brown [Acta Cryst. (1991), A47, 655-685].                  #
#                                                                            #
# The current version of the core CIF dictionary is obtainable from          #
# ftp://ftp.iucr.org/pub/cif_core.dic.                                       #
#                                                                            #
# Software is freely available for graphical display of the structure(s)     #
# in this CIF. For information consult the CIF software page                 #
# http://www.iucr.org/resources/cif/software.                                #
#                                                                            #
# This file may be used for bona fide research purposes within the           #
# scientific community so long as proper attribution is given to the journal # 
# article from which it was obtained.                                        #
#                                                                            #
##############################################################################
data_global
_audit_creation_method     'form.cif (version 2.0)'
_journal_data_validation_number     ?
_journal_date_recd_electronic     2012-11-08
_journal_date_accepted     2012-11-25
_journal_name_full     'Acta Crystallographica, Section E'
_journal_year     2012
_journal_volume     68
_journal_issue     12
_journal_page_first     o3487
_journal_page_last     o3487
_journal_paper_category     QO
_journal_paper_doi     10.1107/S1600536812048313
_journal_coeditor_code     RN2111
_publ_contact_author_name     'Prof. Uk Lee'
_publ_contact_author_address
;
 Department of Chemistry, Pukyong National University, 599-1 Daeyeon 3-dong
 Nam-gu, Busan 608-737, Republic of Korea
;
_publ_contact_author_email     'uklee@pknu.ac.kr'
_publ_contact_author_fax     '+82-51-629-5583'
_publ_contact_author_phone     '+82-51-629-5596'
_publ_section_title
;
3-(4-Bromophenylsulfonyl)-5-ethyl-2-methyl-1-benzofuran
;
loop_
    _publ_author_name
    _publ_author_address
    'Choi, Hong Dae'
;
 Department of Chemistry, Dongeui University, San 24 Kaya-dong
 Busanjin-gu, Busan 614-714, Republic of Korea
;
    'Seo, Pil Ja'
;
 Department of Chemistry, Dongeui University, San 24 Kaya-dong
 Busanjin-gu, Busan 614-714, Republic of Korea
;
    'Lee, Uk'
;
 Department of Chemistry, Pukyong National University,
 599-1 Daeyeon 3-dong
 Nam-gu, Busan 608-737, Republic of Korea
;
data_I
_chemical_name_systematic
;
3-(4-Bromophenylsulfonyl)-5-ethyl-2-methyl-1-benzofuran
;
_chemical_name_common     ?
_chemical_formula_moiety     'C17 H15 Br O3 S'
_chemical_formula_sum     'C17 H15 Br O3 S'
_chemical_formula_iupac     'C17 H15 Br O3 S'
_chemical_formula_weight     379.26
_chemical_melting_point_gt     404
_chemical_melting_point_lt     405
_symmetry_cell_setting     tetragonal
_symmetry_space_group_name_H-M     'P 43'
_symmetry_space_group_name_Hall     'P 4cw'
loop_
    _symmetry_equiv_pos_as_xyz
    'x, y, z'
    '-x, -y, z+1/2'
    '-y, x, z+3/4'
    'y, -x, z+1/4'
_cell_length_a     10.2785(3)
_cell_length_b     10.2785(3)
_cell_length_c     15.2899(6)
_cell_angle_alpha     90.00
_cell_angle_beta     90.00
_cell_angle_gamma     90.00
_cell_volume     1615.34(9)
_cell_formula_units_Z     4
_cell_measurement_reflns_used     2851
_cell_measurement_theta_min     2.39
_cell_measurement_theta_max     23.08
_cell_measurement_temperature     173(2)
_exptl_crystal_description     'block'
_exptl_crystal_colour     'colourless'
_exptl_crystal_size_max     0.313
_exptl_crystal_size_mid     0.165
_exptl_crystal_size_min     0.146
_exptl_crystal_density_diffrn     1.559
_exptl_crystal_density_meas     ?
_exptl_crystal_density_method     'not measured'
_exptl_crystal_F_000     768
_exptl_absorpt_coefficient_mu     2.683
_exptl_absorpt_correction_type     multi-scan
_exptl_absorpt_process_details     '(<i>SADABS</i>; Bruker, 2009)'
_exptl_absorpt_correction_T_min     0.4503
_exptl_absorpt_correction_T_max     0.7457
_exptl_special_details
;
;
_diffrn_ambient_temperature     173(2)
_diffrn_radiation_type     MoK\a
_diffrn_radiation_wavelength     0.71073
_diffrn_radiation_source     'rotating anode'
_diffrn_radiation_monochromator     'graphite multilayer'
_diffrn_measurement_device_type     'Bruker SMART APEXII CCD'
_diffrn_measurement_method     '\f and \w scans'
_diffrn_detector_area_resol_mean     10.0
_diffrn_reflns_number     8518
_diffrn_reflns_av_R_equivalents     0.0350
_diffrn_reflns_av_sigmaI/netI     0.0592
_diffrn_reflns_theta_min     1.98
_diffrn_reflns_theta_max     28.32
_diffrn_reflns_theta_full     28.32
_diffrn_measured_fraction_theta_max     0.998
_diffrn_measured_fraction_theta_full     0.998
_diffrn_reflns_limit_h_min     -12
_diffrn_reflns_limit_h_max     13
_diffrn_reflns_limit_k_min     -13
_diffrn_reflns_limit_k_max     12
_diffrn_reflns_limit_l_min     -20
_diffrn_reflns_limit_l_max     13
_diffrn_standards_number     0
_diffrn_standards_interval_count     ?
_diffrn_standards_interval_time     ?
_diffrn_standards_decay_%     ?
_refine_special_details
;
 Refinement of F^2^ against ALL reflections.  The weighted R-factor wR and
 goodness of fit S are based on F^2^, conventional R-factors R are based
 on F, with F set to zero for negative F^2^. The threshold expression of
 F^2^ > 2sigma(F^2^) is used only for calculating R-factors(gt) etc. and is
 not relevant to the choice of reflections for refinement.  R-factors based
 on F^2^ are statistically about twice as large as those based on F, and R-
 factors based on ALL data will be even larger.
;
_reflns_number_total     3085
_reflns_number_gt     2558
_reflns_threshold_expression     I>2\s(I)
_refine_ls_structure_factor_coef     Fsqd
_refine_ls_matrix_type     full
_refine_ls_R_factor_all     0.0469
_refine_ls_R_factor_gt     0.0342
_refine_ls_wR_factor_gt     0.0633
_refine_ls_wR_factor_ref     0.0666
_refine_ls_goodness_of_fit_ref     1.025
_refine_ls_restrained_S_all     1.025
_refine_ls_number_reflns     3085
_refine_ls_number_parameters     201
_refine_ls_number_restraints     1
_refine_ls_hydrogen_treatment     constr
_refine_ls_weighting_scheme     calc
_refine_ls_weighting_details
         'calc w=1/[\s^2^(Fo^2^)+(0.0094P)^2^+0.1451P] where P=(Fo^2^+2Fc^2^)/3'
_atom_sites_solution_hydrogens     difmap
_atom_sites_solution_primary     direct
_atom_sites_solution_secondary     difmap
_refine_ls_shift/su_max     0.001
_refine_ls_shift/su_mean     0.000
_refine_diff_density_max     0.349
_refine_diff_density_min     -0.289
_refine_ls_extinction_method     none
_refine_ls_extinction_coef     ?
_refine_ls_abs_structure_details     'Flack (1983), 1000 Friedel pairs'
_refine_ls_abs_structure_Flack     0.001(7)
loop_
    _atom_type_symbol
    _atom_type_description
    _atom_type_scat_dispersion_real
    _atom_type_scat_dispersion_imag
    _atom_type_scat_source
    'C' 'C' 0.0033 0.0016
                         'International Tables Vol C Tables 4.2.6.8 and 6.1.1.4'
    'H' 'H' 0.0000 0.0000
                         'International Tables Vol C Tables 4.2.6.8 and 6.1.1.4'
    'O' 'O' 0.0106 0.0060
                         'International Tables Vol C Tables 4.2.6.8 and 6.1.1.4'
    'S' 'S' 0.1246 0.1234
                         'International Tables Vol C Tables 4.2.6.8 and 6.1.1.4'
    'Br' 'Br' -0.2901 2.4595
                         'International Tables Vol C Tables 4.2.6.8 and 6.1.1.4'
_computing_data_collection     '<i>APEX2</i> (Bruker, 2009)'
_computing_cell_refinement     '<i>SAINT</i> (Bruker, 2009)'
_computing_data_reduction     '<i>SAINT</i> (Bruker, 2009)'
_computing_structure_solution     '<i>SHELXS97</i> (Sheldrick, 2008)'
_computing_structure_refinement     '<i>SHELXL97</i> (Sheldrick, 2008)'
_computing_molecular_graphics
        '<i>ORTEP-3</i> (Farrugia, 2012) and <i>DIAMOND</i> (Brandenburg, 1998)'
_computing_publication_material     '<i>SHELXL97</i> (Bruker, 2009)'
loop_
    _atom_site_type_symbol
    _atom_site_label
    _atom_site_fract_x
    _atom_site_fract_y
    _atom_site_fract_z
    _atom_site_U_iso_or_equiv
    _atom_site_adp_type
    _atom_site_calc_flag
    _atom_site_refinement_flags
    _atom_site_occupancy
    _atom_site_symmetry_multiplicity
    _atom_site_disorder_assembly
    _atom_site_disorder_group
    Br Br1 0.83341(3) 0.52123(5) 0.64403(3) 0.06379(15) Uani d . 1 2 . .
    S S1 0.22891(7) 0.40370(7) 0.69506(5) 0.02917(17) Uani d . 1 2 . .
    O O1 0.1117(2) 0.2989(2) 0.46167(13) 0.0331(5) Uani d . 1 2 . .
    O O2 0.2142(2) 0.2825(2) 0.73957(15) 0.0401(6) Uani d . 1 2 . .
    O O3 0.1697(2) 0.5188(2) 0.73023(15) 0.0372(5) Uani d . 1 2 . .
    C C12 0.3955(3) 0.4357(3) 0.68213(18) 0.0248(6) Uani d . 1 2 . .
    C C2 0.1292(3) 0.4919(3) 0.5329(2) 0.0250(6) Uani d . 1 2 . .
    C C17 0.4835(3) 0.3333(3) 0.6829(2) 0.0357(7) Uani d . 1 2 . .
    H H17 0.4546 0.2464 0.6912 0.043 Uiso calc R 1 2 . .
    C C13 0.4374(3) 0.5626(3) 0.6707(2) 0.0346(8) Uani d . 1 2 . .
    H H13 0.3763 0.6319 0.6705 0.042 Uiso calc R 1 2 . .
    C C16 0.6140(3) 0.3604(3) 0.6713(2) 0.0394(8) Uani d . 1 2 . .
    H H16 0.6757 0.2916 0.6712 0.047 Uiso calc R 1 2 . .
    C C15 0.6542(3) 0.4857(4) 0.66010(19) 0.0390(8) Uani d . 1 2 . .
    C C6 0.0458(3) 0.4963(3) 0.3844(2) 0.0370(7) Uani d . 1 2 . .
    H H6 0.0223 0.4525 0.3320 0.044 Uiso calc R 1 2 . .
    C C7 0.0933(3) 0.4311(3) 0.4558(2) 0.0287(7) Uani d . 1 2 . .
    C C5 0.0339(3) 0.6299(3) 0.3931(3) 0.0382(7) Uani d . 1 2 . .
    H H5 0.0008 0.6787 0.3452 0.046 Uiso calc R 1 2 . .
    C C3 0.1165(3) 0.6262(3) 0.5399(2) 0.0299(7) Uani d . 1 2 . .
    H H3 0.1403 0.6696 0.5923 0.036 Uiso calc R 1 2 . .
    C C8 0.1590(3) 0.2747(3) 0.5441(2) 0.0295(7) Uani d . 1 2 . .
    C C9 0.0514(4) 0.8410(3) 0.4760(3) 0.0454(9) Uani d . 1 2 . .
    H H9A 0.0846 0.8705 0.5335 0.054 Uiso calc R 1 2 . .
    H H9B 0.1046 0.8832 0.4301 0.054 Uiso calc R 1 2 . .
    C C14 0.5674(3) 0.5881(3) 0.6595(2) 0.0392(8) Uani d . 1 2 . .
    H H14 0.5971 0.6748 0.6515 0.047 Uiso calc R 1 2 . .
    C C4 0.0687(3) 0.6956(3) 0.4694(2) 0.0359(8) Uani d . 1 2 . .
    C C1 0.1709(3) 0.3870(3) 0.58850(19) 0.0275(7) Uani d . 1 2 . .
    C C11 0.1847(3) 0.1373(3) 0.5637(2) 0.0399(8) Uani d . 1 2 . .
    H H11A 0.2469 0.1025 0.5212 0.060 Uiso calc R 1 2 . .
    H H11B 0.1033 0.0880 0.5603 0.060 Uiso calc R 1 2 . .
    H H11C 0.2210 0.1297 0.6228 0.060 Uiso calc R 1 2 . .
    C C10 -0.0874(4) 0.8851(4) 0.4663(3) 0.0598(11) Uani d . 1 2 . .
    H H10A -0.1202 0.8595 0.4086 0.090 Uiso calc R 1 2 . .
    H H10B -0.0917 0.9799 0.4721 0.090 Uiso calc R 1 2 . .
    H H10C -0.1409 0.8446 0.5119 0.090 Uiso calc R 1 2 . .
loop_
    _atom_site_aniso_label
    _atom_site_aniso_U_11
    _atom_site_aniso_U_22
    _atom_site_aniso_U_33
    _atom_site_aniso_U_12
    _atom_site_aniso_U_13
    _atom_site_aniso_U_23
    Br1 0.02640(18) 0.1092(4) 0.0558(2) -0.00760(19) 0.00298(19) -0.0095(3)
    S1 0.0271(4) 0.0358(4) 0.0246(3) -0.0022(3) 0.0028(3) -0.0006(4)
    O1 0.0342(12) 0.0308(12) 0.0344(12) -0.0039(9) -0.0097(10) -0.0053(10)
    O2 0.0447(14) 0.0415(14) 0.0340(12) -0.0079(10) 0.0037(11) 0.0077(11)
    O3 0.0330(13) 0.0478(14) 0.0308(12) 0.0037(10) 0.0048(10) -0.0083(11)
    C12 0.0189(14) 0.0371(17) 0.0183(13) -0.0009(12) 0.0012(12) -0.0052(13)
    C2 0.0176(14) 0.0285(16) 0.0288(16) -0.0047(12) 0.0025(13) -0.0043(13)
    C17 0.0399(19) 0.0355(18) 0.0316(16) 0.0026(13) 0.0022(15) 0.0029(15)
    C13 0.0315(17) 0.0337(18) 0.0387(19) 0.0036(13) 0.0008(14) -0.0074(14)
    C16 0.0329(18) 0.052(2) 0.0330(18) 0.0134(15) -0.0038(14) -0.0043(16)
    C15 0.0219(15) 0.071(3) 0.0243(17) -0.0017(15) 0.0011(14) -0.0056(17)
    C6 0.0384(18) 0.0387(17) 0.0338(17) -0.0044(14) -0.0098(16) -0.0033(16)
    C7 0.0233(15) 0.0279(16) 0.0348(17) -0.0020(12) -0.0040(13) -0.0018(14)
    C5 0.0345(18) 0.0388(18) 0.0414(17) -0.0023(14) -0.0121(17) 0.006(2)
    C3 0.0296(17) 0.0273(17) 0.0329(17) -0.0052(13) -0.0018(14) -0.0028(14)
    C8 0.0272(17) 0.0302(17) 0.0312(17) -0.0024(13) -0.0016(14) 0.0012(14)
    C9 0.058(2) 0.0264(18) 0.052(2) -0.0003(16) -0.0081(19) 0.0021(16)
    C14 0.0355(18) 0.0398(19) 0.042(2) -0.0093(14) 0.0031(16) -0.0073(16)
    C4 0.0341(18) 0.0313(18) 0.0423(19) -0.0045(13) -0.0024(15) -0.0010(15)
    C1 0.0221(16) 0.0302(17) 0.0302(16) -0.0048(12) 0.0000(13) 0.0004(14)
    C11 0.043(2) 0.0305(18) 0.047(2) -0.0022(15) -0.0034(17) -0.0018(16)
    C10 0.072(3) 0.034(2) 0.074(3) 0.0137(18) -0.004(2) 0.000(2)
_geom_special_details
;
 All esds (except the esd in the dihedral angle between two l.s. planes)
 are estimated using the full covariance matrix.  The cell esds are taken
 into account individually in the estimation of esds in distances, angles
 and torsion angles; correlations between esds in cell parameters are only
 used when they are defined by crystal symmetry.  An approximate (isotropic)
 treatment of cell esds is used for estimating esds involving l.s. planes.
;
loop_
    _geom_bond_atom_site_label_1
    _geom_bond_atom_site_label_2
    _geom_bond_site_symmetry_2
    _geom_bond_distance
    _geom_bond_publ_flag
    Br1 C15 . 1.894(3) ?
    S1 O2 . 1.427(2) ?
    S1 O3 . 1.435(2) ?
    S1 C1 . 1.743(3) ?
    S1 C12 . 1.754(3) ?
    O1 C8 . 1.374(4) ?
    O1 C7 . 1.376(3) ?
    C12 C13 . 1.385(4) ?
    C12 C17 . 1.388(4) ?
    C2 C7 . 1.384(4) ?
    C2 C3 . 1.391(4) ?
    C2 C1 . 1.438(4) ?
    C17 C16 . 1.381(4) ?
    C17 H17 . 0.9500 ?
    C13 C14 . 1.372(4) ?
    C13 H13 . 0.9500 ?
    C16 C15 . 1.364(5) ?
    C16 H16 . 0.9500 ?
    C15 C14 . 1.381(5) ?
    C6 C7 . 1.371(4) ?
    C6 C5 . 1.384(4) ?
    C6 H6 . 0.9500 ?
    C5 C4 . 1.395(5) ?
    C5 H5 . 0.9500 ?
    C3 C4 . 1.382(4) ?
    C3 H3 . 0.9500 ?
    C8 C1 . 1.345(4) ?
    C8 C11 . 1.467(4) ?
    C9 C10 . 1.505(5) ?
    C9 C4 . 1.509(4) ?
    C9 H9A . 0.9900 ?
    C9 H9B . 0.9900 ?
    C14 H14 . 0.9500 ?
    C11 H11A . 0.9800 ?
    C11 H11B . 0.9800 ?
    C11 H11C . 0.9800 ?
    C10 H10A . 0.9800 ?
    C10 H10B . 0.9800 ?
    C10 H10C . 0.9800 ?
loop_
    _geom_angle_atom_site_label_1
    _geom_angle_atom_site_label_2
    _geom_angle_atom_site_label_3
    _geom_angle_site_symmetry_1
    _geom_angle_site_symmetry_3
    _geom_angle
    _geom_angle_publ_flag
    O2 S1 O3 . . 119.73(14) ?
    O2 S1 C1 . . 108.87(14) ?
    O3 S1 C1 . . 106.63(14) ?
    O2 S1 C12 . . 108.70(14) ?
    O3 S1 C12 . . 107.56(13) ?
    C1 S1 C12 . . 104.29(13) ?
    C8 O1 C7 . . 106.7(2) ?
    C13 C12 C17 . . 120.8(3) ?
    C13 C12 S1 . . 119.7(2) ?
    C17 C12 S1 . . 119.6(2) ?
    C7 C2 C3 . . 119.2(3) ?
    C7 C2 C1 . . 104.2(2) ?
    C3 C2 C1 . . 136.6(3) ?
    C16 C17 C12 . . 118.7(3) ?
    C16 C17 H17 . . 120.7 ?
    C12 C17 H17 . . 120.7 ?
    C14 C13 C12 . . 120.0(3) ?
    C14 C13 H13 . . 120.0 ?
    C12 C13 H13 . . 120.0 ?
    C15 C16 C17 . . 120.1(3) ?
    C15 C16 H16 . . 120.0 ?
    C17 C16 H16 . . 120.0 ?
    C16 C15 C14 . . 121.7(3) ?
    C16 C15 Br1 . . 119.6(3) ?
    C14 C15 Br1 . . 118.7(3) ?
    C7 C6 C5 . . 116.1(3) ?
    C7 C6 H6 . . 122.0 ?
    C5 C6 H6 . . 122.0 ?
    C6 C7 O1 . . 125.7(3) ?
    C6 C7 C2 . . 123.6(3) ?
    O1 C7 C2 . . 110.7(3) ?
    C6 C5 C4 . . 122.5(3) ?
    C6 C5 H5 . . 118.7 ?
    C4 C5 H5 . . 118.7 ?
    C4 C3 C2 . . 119.0(3) ?
    C4 C3 H3 . . 120.5 ?
    C2 C3 H3 . . 120.5 ?
    C1 C8 O1 . . 109.9(3) ?
    C1 C8 C11 . . 134.9(3) ?
    O1 C8 C11 . . 115.2(3) ?
    C10 C9 C4 . . 113.8(3) ?
    C10 C9 H9A . . 108.8 ?
    C4 C9 H9A . . 108.8 ?
    C10 C9 H9B . . 108.8 ?
    C4 C9 H9B . . 108.8 ?
    H9A C9 H9B . . 107.7 ?
    C13 C14 C15 . . 118.9(3) ?
    C13 C14 H14 . . 120.6 ?
    C15 C14 H14 . . 120.6 ?
    C3 C4 C5 . . 119.6(3) ?
    C3 C4 C9 . . 120.1(3) ?
    C5 C4 C9 . . 120.3(3) ?
    C8 C1 C2 . . 108.5(3) ?
    C8 C1 S1 . . 126.0(2) ?
    C2 C1 S1 . . 125.5(2) ?
    C8 C11 H11A . . 109.5 ?
    C8 C11 H11B . . 109.5 ?
    H11A C11 H11B . . 109.5 ?
    C8 C11 H11C . . 109.5 ?
    H11A C11 H11C . . 109.5 ?
    H11B C11 H11C . . 109.5 ?
    C9 C10 H10A . . 109.5 ?
    C9 C10 H10B . . 109.5 ?
    H10A C10 H10B . . 109.5 ?
    C9 C10 H10C . . 109.5 ?
    H10A C10 H10C . . 109.5 ?
    H10B C10 H10C . . 109.5 ?
loop_
    _geom_torsion_atom_site_label_1
    _geom_torsion_atom_site_label_2
    _geom_torsion_atom_site_label_3
    _geom_torsion_atom_site_label_4
    _geom_torsion_site_symmetry_1
    _geom_torsion_site_symmetry_2
    _geom_torsion_site_symmetry_3
    _geom_torsion_site_symmetry_4
    _geom_torsion
    _geom_torsion_publ_flag
    O2 S1 C12 C13 . . . . -156.8(2) ?
    O3 S1 C12 C13 . . . . -25.8(3) ?
    C1 S1 C12 C13 . . . . 87.2(3) ?
    O2 S1 C12 C17 . . . . 23.7(3) ?
    O3 S1 C12 C17 . . . . 154.7(2) ?
    C1 S1 C12 C17 . . . . -92.3(3) ?
    C13 C12 C17 C16 . . . . -0.5(4) ?
    S1 C12 C17 C16 . . . . 179.1(2) ?
    C17 C12 C13 C14 . . . . 0.3(4) ?
    S1 C12 C13 C14 . . . . -179.3(3) ?
    C12 C17 C16 C15 . . . . 0.5(5) ?
    C17 C16 C15 C14 . . . . -0.3(5) ?
    C17 C16 C15 Br1 . . . . -179.8(2) ?
    C5 C6 C7 O1 . . . . 179.4(3) ?
    C5 C6 C7 C2 . . . . -0.4(5) ?
    C8 O1 C7 C6 . . . . -179.2(3) ?
    C8 O1 C7 C2 . . . . 0.6(3) ?
    C3 C2 C7 C6 . . . . 0.4(5) ?
    C1 C2 C7 C6 . . . . 179.3(3) ?
    C3 C2 C7 O1 . . . . -179.4(3) ?
    C1 C2 C7 O1 . . . . -0.5(3) ?
    C7 C6 C5 C4 . . . . 0.4(5) ?
    C7 C2 C3 C4 . . . . -0.2(4) ?
    C1 C2 C3 C4 . . . . -178.8(3) ?
    C7 O1 C8 C1 . . . . -0.4(3) ?
    C7 O1 C8 C11 . . . . 179.7(3) ?
    C12 C13 C14 C15 . . . . -0.1(5) ?
    C16 C15 C14 C13 . . . . 0.1(5) ?
    Br1 C15 C14 C13 . . . . 179.6(2) ?
    C2 C3 C4 C5 . . . . 0.2(5) ?
    C2 C3 C4 C9 . . . . 178.8(3) ?
    C6 C5 C4 C3 . . . . -0.3(5) ?
    C6 C5 C4 C9 . . . . -178.8(3) ?
    C10 C9 C4 C3 . . . . -117.6(4) ?
    C10 C9 C4 C5 . . . . 60.9(5) ?
    O1 C8 C1 C2 . . . . 0.1(3) ?
    C11 C8 C1 C2 . . . . 180.0(3) ?
    O1 C8 C1 S1 . . . . -179.2(2) ?
    C11 C8 C1 S1 . . . . 0.7(5) ?
    C7 C2 C1 C8 . . . . 0.2(3) ?
    C3 C2 C1 C8 . . . . 178.9(3) ?
    C7 C2 C1 S1 . . . . 179.5(2) ?
    C3 C2 C1 S1 . . . . -1.8(5) ?
    O2 S1 C1 C8 . . . . -22.4(3) ?
    O3 S1 C1 C8 . . . . -152.8(3) ?
    C12 S1 C1 C8 . . . . 93.5(3) ?
    O2 S1 C1 C2 . . . . 158.4(2) ?
    O3 S1 C1 C2 . . . . 28.0(3) ?
    C12 S1 C1 C2 . . . . -85.7(3) ?
loop_
    _geom_hbond_atom_site_label_D
    _geom_hbond_atom_site_label_H
    _geom_hbond_atom_site_label_A
    _geom_hbond_site_symmetry_A
    _geom_hbond_distance_DH
    _geom_hbond_distance_HA
    _geom_hbond_distance_DA
    _geom_hbond_angle_DHA
    C6 H6 O3 2_564 0.95 2.53 3.238(4) 131.3
    C11 H11A O3 3_654 0.98 2.58 3.321(4) 132.3
    C14 H14 Cg 4_565 0.95 2.70 3.495(4) 141.6
_iucr_refine_instructions_details
;
TITL 1219 IN P4(3)
CELL  0.71073 10.27850 10.27850 15.28990 90.00000 90.00000 90.00000
ZERR 4  0.00030  0.00030  0.00060  0.00000  0.00000  0.00000
LATT -1
SYMM -X, -Y, Z+ 0.50000
SYMM -Y, X, Z+ 0.75000
SYMM Y, -X, Z+ 0.25000
SFAC C H O S BR
UNIT 68 60 12 4 4
TEMP -100
PLAN 30
FMAP 2
EQIV $1 -x, 1-y, -0.5+z
EQIV $2 1-y, x, -0.25+z
HTAB C6 O3_$1
HTAB C11 O3_$2
L.S. 15
MPLA 9 C1 C2 C3 C4 C5 C6 C7 O1 C8
MPLA 6 C12 C13 C14 C15 C16 C17
ACTA
CONF
BOND $H
WGHT    0.009400    0.145100
FVAR       0.13216
BR1   5    0.833406    0.521232    0.644025    11.00000    0.02640    0.10922 =
         0.05576   -0.00947    0.00298   -0.00760
S1    4    0.228909    0.403702    0.695061    11.00000    0.02711    0.03579 =
         0.02461   -0.00064    0.00276   -0.00218
O1    3    0.111739    0.298850    0.461668    11.00000    0.03417    0.03075 =
         0.03437   -0.00525   -0.00967   -0.00392
O2    3    0.214199    0.282514    0.739565    11.00000    0.04470    0.04151 =
         0.03398    0.00771    0.00374   -0.00789
O3    3    0.169657    0.518838    0.730229    11.00000    0.03297    0.04778 =
         0.03077   -0.00829    0.00478    0.00370
C12   1    0.395451    0.435684    0.682135    11.00000    0.01886    0.03713 =
         0.01829   -0.00517    0.00115   -0.00093
C2    1    0.129200    0.491863    0.532886    11.00000    0.01763    0.02848 =
         0.02879   -0.00430    0.00245   -0.00471
C17   1    0.483519    0.333330    0.682892    11.00000    0.03994    0.03549 =
         0.03157    0.00290    0.00223    0.00255
AFIX  43
H17   2    0.454616    0.246413    0.691195    11.00000   -1.20000
AFIX   0
C13   1    0.437442    0.562595    0.670660    11.00000    0.03145    0.03372 =
         0.03868   -0.00745    0.00076    0.00357
AFIX  43
H13   2    0.376296    0.631904    0.670505    11.00000   -1.20000
AFIX   0
C16   1    0.613975    0.360356    0.671336    11.00000    0.03291    0.05229 =
         0.03298   -0.00426   -0.00383    0.01344
AFIX  43
H16   2    0.675743    0.291600    0.671212    11.00000   -1.20000
AFIX   0
C15   1    0.654226    0.485668    0.660101    11.00000    0.02186    0.07077 =
         0.02429   -0.00562    0.00114   -0.00168
C6    1    0.045761    0.496338    0.384392    11.00000    0.03838    0.03872 =
         0.03376   -0.00332   -0.00978   -0.00444
AFIX  43
H6    2    0.022339    0.452455    0.332025    11.00000   -1.20000
AFIX   0
C7    1    0.093301    0.431149    0.455790    11.00000    0.02329    0.02791 =
         0.03480   -0.00184   -0.00401   -0.00203
C5    1    0.033893    0.629876    0.393094    11.00000    0.03446    0.03876 =
         0.04141    0.00615   -0.01214   -0.00228
AFIX  43
H5    2    0.000786    0.678656    0.345241    11.00000   -1.20000
AFIX   0
C3    1    0.116469    0.626182    0.539884    11.00000    0.02955    0.02729 =
         0.03289   -0.00282   -0.00183   -0.00522
AFIX  43
H3    2    0.140281    0.669616    0.592341    11.00000   -1.20000
AFIX   0
C8    1    0.158975    0.274692    0.544121    11.00000    0.02719    0.03021 =
         0.03119    0.00121   -0.00158   -0.00238
C9    1    0.051379    0.840969    0.476012    11.00000    0.05769    0.02639 =
         0.05210    0.00207   -0.00809   -0.00031
AFIX  23
H9A   2    0.084580    0.870485    0.533463    11.00000   -1.20000
H9B   2    0.104632    0.883222    0.430142    11.00000   -1.20000
AFIX   0
C14   1    0.567381    0.588124    0.659520    11.00000    0.03553    0.03984 =
         0.04230   -0.00733    0.00310   -0.00926
AFIX  43
H14   2    0.597104    0.674832    0.651541    11.00000   -1.20000
AFIX   0
C4    1    0.068681    0.695554    0.469428    11.00000    0.03408    0.03134 =
         0.04225   -0.00102   -0.00245   -0.00454
C1    1    0.170902    0.386998    0.588501    11.00000    0.02207    0.03017 =
         0.03019    0.00037   -0.00001   -0.00481
C11   1    0.184679    0.137319    0.563744    11.00000    0.04263    0.03047 =
         0.04656   -0.00181   -0.00343   -0.00217
AFIX 137
H11A  2    0.246947    0.102499    0.521223    11.00000   -1.50000
H11B  2    0.103255    0.087973    0.560325    11.00000   -1.50000
H11C  2    0.220998    0.129746    0.622787    11.00000   -1.50000
AFIX   0
C10   1   -0.087450    0.885083    0.466294    11.00000    0.07228    0.03362 =
         0.07361    0.00049   -0.00419    0.01366
AFIX 137
H10A  2   -0.120168    0.859458    0.408608    11.00000   -1.50000
H10B  2   -0.091715    0.979942    0.472083    11.00000   -1.50000
H10C  2   -0.140889    0.844582    0.511860    11.00000   -1.50000
HKLF 4
REM  1219 IN P4(3)
REM R1 =  0.0342 for   2558 Fo > 4sig(Fo)  and  0.0469 for all   3085 data
REM    201 parameters refined using      1 restraints
END
WGHT      0.0095      0.1451
REM Highest difference peak  0.349,  deepest hole -0.289,  1-sigma level  0.053
Q1    1   0.8405  0.4303  0.6460  11.00000  0.05    0.35
Q2    1   0.3159  0.4002  0.6909  11.00000  0.05    0.26
Q3    1   0.1018  0.2789  0.3498  11.00000  0.05    0.25
Q4    1   0.7472  0.5722  0.6456  11.00000  0.05    0.24
Q5    1   0.2276  0.3287  0.7673  11.00000  0.05    0.23
Q6    1   0.1187  0.4744  0.4971  11.00000  0.05    0.23
Q7    1   0.1933  0.3198  0.7014  11.00000  0.05    0.22
Q8    1   0.4395  0.3945  0.6756  11.00000  0.05    0.22
Q9    1   0.1402  0.5026  0.4887  11.00000  0.05    0.22
Q10   1  -0.0117  0.5774  0.4040  11.00000  0.05    0.22
Q11   1   0.2401  0.5001  0.6959  11.00000  0.05    0.20
Q12   1   0.8823  0.5500  0.5739  11.00000  0.05    0.20
Q13   1   0.2753  0.4844  0.6884  11.00000  0.05    0.20
Q14   1   0.1391  0.8798  0.4866  11.00000  0.05    0.20
Q15   1   0.9240  0.4976  0.6365  11.00000  0.05    0.19
Q16   1   0.9049  0.5012  0.6894  11.00000  0.05    0.19
Q17   1   0.4269  0.4797  0.7063  11.00000  0.05    0.19
Q18   1   0.2118  0.2169  0.5594  11.00000  0.05    0.19
Q19   1  -0.1427  0.9214  0.3513  11.00000  0.05    0.19
Q20   1   0.0390  0.6417  0.4433  11.00000  0.05    0.18
Q21   1   0.1582  0.2832  0.5071  11.00000  0.05    0.18
Q22   1   0.0425  0.7727  0.4710  11.00000  0.05    0.18
Q23   1   0.1714  0.4601  0.5604  11.00000  0.05    0.18
Q24   1   0.7387  0.4865  0.6327  11.00000  0.05    0.17
Q25   1   0.0352  0.3535  0.4830  11.00000  0.05    0.17
Q26   1   0.5643  0.3969  0.6660  11.00000  0.05    0.17
Q27   1   0.6007  0.5209  0.6373  11.00000  0.05    0.17
Q28   1   0.0789  0.5419  0.5441  11.00000  0.05    0.17
Q29   1   0.8963  0.4065  0.7062  11.00000  0.05    0.17
Q30   1   0.1333  0.4468  0.7088  11.00000  0.05    0.17
;
