# Supplementary material for: 3-(4-Bromo­phenyl­sulfon­yl)-5-ethyl-2-methyl-1-benzofuran
Source: Acta Crystallogr Sect E Struct Rep Online. 2012 Nov 30;68(Pt 12):o3487. doi: 10.1107/S1600536812048313 (PMC3589059; doi:10.1107/S1600536812048313)
Supplement: Supplementary file 2 [file e-68-o3487-Isup2.hkl]

# 
# h,k,l, Fc-squared, Fo-squared, sigma(Fo-squared) and status flag 
# 
data_I
_shelx_title ' 1219 IN P4(3)' 
_shelx_refln_list_code          4 
_shelx_F_calc_maximum      239.10 
_exptl_crystal_F_000       768.00 
_reflns_d_resolution_high  0.7492 
 
loop_ 
 _symmetry_equiv_pos_as_xyz 
 'x, y, z' 
 '-x, -y, z+1/2' 
 '-y, x, z+3/4' 
 'y, -x, z+1/4' 
 
_cell_length_a    10.2785 
_cell_length_b    10.2785 
_cell_length_c    15.2899 
_cell_angle_alpha  90.000 
_cell_angle_beta   90.000 
_cell_angle_gamma  90.000 
 
_shelx_F_squared_multiplier     1.000 
 
loop_ 
 _refln_index_h 
 _refln_index_k 
 _refln_index_l 
 _refln_F_squared_calc 
 _refln_F_squared_meas 
 _refln_F_squared_sigma 
 _refln_observed_status 
   0   0 -20      463.43      511.85     46.95 o 
   0   1 -20       24.23       26.17     17.61 o 
   1   1 -20      149.31      165.72     26.91 o 
  -1   2 -20       15.71       25.29     18.61 o 
   0   2 -20       27.16       14.29     18.16 o 
   1   2 -20      350.07      406.93     32.92 o 
   0   1 -19       47.34       22.21     13.11 o 
   1   1 -19       41.80       18.08     12.83 o 
  -1   2 -19       27.94        6.87     21.76 o 
   0   2 -19       38.78       28.53     13.52 o 
   1   2 -19        7.15       -6.91     13.02 o 
   2   2 -19       25.78       18.01     16.99 o 
  -2   3 -19       32.85       62.59     18.67 o 
  -1   3 -19      106.11      103.94     18.97 o 
   0   3 -19       59.91       85.40     19.56 o 
   1   3 -19       99.50       83.95     15.76 o 
   2   3 -19       29.97       17.03     16.87 o 
   3   3 -19       31.94       22.65     16.15 o 
  -3   4 -19        5.25      -22.90     22.90 o 
  -2   4 -19        4.52       -7.47     14.59 o 
  -1   4 -19      191.47      186.74     23.62 o 
   0   4 -19       23.76       11.86     18.67 o 
   1   4 -19      121.05      134.30     17.37 o 
   2   4 -19      158.00      185.55     21.74 o 
   3   4 -19      155.25       89.89     30.34 o 
   0   5 -19       57.31       91.45     30.06 o 
   0   1 -18      251.20      269.75     15.73 o 
   1   1 -18      147.22      140.19     14.75 o 
  -1   2 -18      323.78      307.03     24.88 o 
   0   2 -18      234.37      253.81     17.78 o 
   1   2 -18        3.63       -4.59     11.47 o 
   2   2 -18       29.88       26.16     11.82 o 
  -2   3 -18      240.15      287.29     22.20 o 
  -1   3 -18       59.98       71.79     20.33 o 
   0   3 -18      125.05      143.90     15.78 o 
   1   3 -18      370.20      393.36     27.93 o 
   2   3 -18        1.76      -13.46     13.46 o 
   3   3 -18       87.96       91.59     21.33 o 
  -3   4 -18       61.85       66.89     21.67 o 
  -2   4 -18       48.65       26.15     20.33 o 
  -1   4 -18       75.08       56.89     16.44 o 
   0   4 -18       33.49        4.74     15.31 o 
   1   4 -18      142.22      173.09     19.78 o 
   2   4 -18        2.35      -14.33     14.33 o 
   3   4 -18       10.78       26.23     20.49 o 
   4   4 -18       98.65      111.41     25.63 o 
  -4   5 -18       12.87       30.34     30.92 o 
  -3   5 -18       11.31      -14.54     22.42 o 
  -2   5 -18       78.64      102.35     17.43 o 
  -1   5 -18       66.77       71.40     16.19 o 
   0   5 -18        5.15      -14.30     14.30 o 
   1   5 -18        3.14       -3.94     15.87 o 
   2   5 -18       86.97       45.75     27.54 o 
   3   5 -18       23.00       96.76     29.20 o 
   4   5 -18       85.56       92.18     30.34 o 
  -2   6 -18       59.11       48.29     20.96 o 
  -1   6 -18       79.21       97.66     17.35 o 
   0   6 -18       11.97        8.14     15.25 o 
   1   6 -18        8.07        9.53     20.22 o 
   2   6 -18       54.77       36.16     21.61 o 
   0   1 -17       96.63       77.16     10.58 o 
   1   1 -17       72.46       65.92     10.43 o 
  -1   2 -17        3.81        3.99      8.59 o 
   0   2 -17      143.16      158.48     14.42 o 
   1   2 -17      338.89      359.81     18.96 o 
   2   2 -17      127.81      150.34     15.30 o 
  -2   3 -17      316.03      309.21     38.36 o 
  -1   3 -17       42.66       36.94     14.30 o 
   0   3 -17       62.40       63.52     11.89 o 
   1   3 -17       74.78       74.15     14.68 o 
   2   3 -17      102.00      113.52     17.18 o 
   3   3 -17        2.73      -11.87     18.21 o 
  -3   4 -17       14.73        4.80     18.53 o 
  -2   4 -17       41.86       21.45     20.19 o 
  -1   4 -17      116.71      107.59     15.07 o 
   0   4 -17       31.65       17.04     12.32 o 
   1   4 -17      155.76      125.37     21.05 o 
   2   4 -17      125.26       84.82     16.52 o 
   3   4 -17      150.84      188.15     20.47 o 
   4   4 -17      255.16      247.16     28.60 o 
  -4   5 -17      214.35      211.68     28.28 o 
  -3   5 -17        9.85       19.34     21.17 o 
  -2   5 -17       36.84       24.02     18.53 o 
  -1   5 -17      144.65      163.76     17.47 o 
   0   5 -17       86.54      100.19     15.68 o 
   1   5 -17      192.36      198.00     25.70 o 
   2   5 -17      102.64      125.32     18.17 o 
   3   5 -17       44.32       34.18     16.64 o 
   4   5 -17       51.38       36.63     22.10 o 
   5   5 -17       53.50       50.38     29.77 o 
  -4   6 -17       41.50       44.09     28.05 o 
  -3   6 -17       18.87       -0.91     18.86 o 
  -2   6 -17       97.86       98.10     21.38 o 
  -1   6 -17      318.92      300.68     21.84 o 
   0   6 -17        2.15       -5.84     13.67 o 
   1   6 -17        5.45        4.45     23.14 o 
   2   6 -17       77.42      112.15     30.08 o 
   3   6 -17       42.03       76.16     21.73 o 
   4   6 -17      163.38      131.11     31.49 o 
  -2   7 -17       14.96       20.61     33.78 o 
  -1   7 -17       46.96       33.15     18.52 o 
   0   7 -17      178.02      209.41     22.62 o 
   1   7 -17      181.59      220.49     23.04 o 
   2   7 -17      110.27      104.57     28.70 o 
   0   0 -16      347.41      398.49     36.07 o 
   0   1 -16       24.36       17.94      8.76 o 
   1   1 -16      564.12      556.99     20.71 o 
  -1   2 -16       18.34       11.90      7.88 o 
   0   2 -16       68.56       74.73      9.00 o 
   1   2 -16      753.59      790.57     30.55 o 
   2   2 -16      152.10      173.89     16.33 o 
  -2   3 -16        6.36       18.07     14.10 o 
  -1   3 -16      299.31      352.56     16.98 o 
   0   3 -16      198.88      187.47     15.51 o 
   1   3 -16      246.64      227.30     16.84 o 
   2   3 -16      165.82      167.08     26.97 o 
   3   3 -16      188.66      202.25     19.05 o 
  -3   4 -16      252.73      251.99     23.34 o 
  -2   4 -16      107.68      104.84     18.54 o 
  -1   4 -16      262.88      260.84     17.90 o 
   0   4 -16       52.32       64.18     13.17 o 
   1   4 -16       78.55       51.16     14.90 o 
   2   4 -16      361.35      370.82     31.26 o 
   3   4 -16       64.49       52.66     15.78 o 
   4   4 -16      144.69      149.18     23.06 o 
  -4   5 -16       36.33       32.72     17.51 o 
  -3   5 -16       23.04       15.96     16.01 o 
  -2   5 -16       12.51       18.20     17.19 o 
  -1   5 -16       16.92       14.05     12.93 o 
   0   5 -16      224.38      227.74     17.73 o 
   1   5 -16       45.01       67.54     16.11 o 
   2   5 -16       38.62       39.58     14.04 o 
   3   5 -16        3.37      -15.26     15.61 o 
   4   5 -16       35.11       31.95     16.46 o 
   5   5 -16       14.71       -9.42     18.63 o 
  -5   6 -16       27.06       38.65     22.40 o 
  -4   6 -16       16.25       40.94     29.35 o 
  -3   6 -16      128.18      139.04     22.11 o 
  -2   6 -16       40.69       16.54     18.50 o 
  -1   6 -16        8.87      -12.45     12.45 o 
   0   6 -16      132.83      105.47     21.32 o 
   1   6 -16      108.05      131.78     21.90 o 
   2   6 -16      152.75      161.47     18.20 o 
   3   6 -16       54.98       62.93     16.82 o 
   4   6 -16       33.18       26.80     17.14 o 
   5   6 -16       27.55       -0.57     24.05 o 
   6   6 -16       52.06       89.89     32.64 o 
  -4   7 -16       40.50       13.08     27.20 o 
  -3   7 -16       26.94       22.05     23.62 o 
  -2   7 -16      184.77      134.07     31.02 o 
  -1   7 -16       44.23       22.94     14.55 o 
   0   7 -16       11.98       38.10     15.48 o 
   1   7 -16       65.67       67.40     15.65 o 
   2   7 -16       15.33       26.86     16.92 o 
   3   7 -16      121.48      137.97     23.48 o 
   4   7 -16        8.33       -1.52     20.22 o 
  -2   8 -16       31.81        1.15     35.50 o 
  -1   8 -16       25.68       31.62     20.33 o 
   0   8 -16        1.28       -0.44     17.96 o 
   1   8 -16       29.50       43.08     17.98 o 
   2   8 -16       17.85       12.83     19.07 o 
   0   1 -15      468.81      448.17     16.32 o 
   1   1 -15      406.43      413.50     15.64 o 
  -1   2 -15      409.17      386.79     15.25 o 
   0   2 -15      114.81      112.62      8.84 o 
   1   2 -15       19.05       16.22      8.51 o 
   2   2 -15      115.25      129.08     12.83 o 
  -2   3 -15       70.03       83.59     13.22 o 
  -1   3 -15       70.46       79.49     10.16 o 
   0   3 -15      303.30      302.31     17.68 o 
   1   3 -15      359.95      363.31     19.74 o 
   2   3 -15       29.18       40.40     11.11 o 
   3   3 -15       60.89       80.92     12.92 o 
  -3   4 -15       25.19       38.19     14.77 o 
  -2   4 -15        3.96       26.06     14.57 o 
  -1   4 -15     1052.54     1015.11     46.33 o 
   0   4 -15      387.17      384.26     20.87 o 
   1   4 -15      275.29      270.10     17.94 o 
   2   4 -15      158.17      148.71     14.67 o 
   3   4 -15      387.03      405.52     24.96 o 
   4   4 -15      348.64      321.84     24.24 o 
  -4   5 -15       45.60       49.55     17.29 o 
  -3   5 -15      470.12      498.22     31.09 o 
  -2   5 -15      427.89      429.94     28.81 o 
  -1   5 -15      331.18      315.52     24.48 o 
   0   5 -15      152.41      158.00     15.82 o 
   1   5 -15      174.21      185.58     16.41 o 
   2   5 -15      395.36      448.70     26.82 o 
   3   5 -15       14.54       15.01     14.95 o 
   4   5 -15      115.94      100.53     17.37 o 
   5   5 -15      138.92      123.60     19.66 o 
  -5   6 -15       45.86       55.53     19.21 o 
  -4   6 -15        5.66        6.94     17.39 o 
  -3   6 -15      206.72      207.87     22.91 o 
  -2   6 -15      108.44       57.83     18.78 o 
  -1   6 -15      216.51      215.78     25.52 o 
   0   6 -15      188.00      210.35     17.65 o 
   1   6 -15       12.81       -6.85     12.60 o 
   2   6 -15      247.13      250.68     20.97 o 
   3   6 -15        1.38        8.89     14.59 o 
   4   6 -15      153.78      153.97     19.29 o 
   5   6 -15      200.13      218.03     27.75 o 
   6   6 -15       32.85       35.67     21.84 o 
  -6   7 -15       14.40       16.33     21.18 o 
  -5   7 -15       25.15       36.44     24.33 o 
  -4   7 -15       43.86       48.01     19.28 o 
  -3   7 -15       16.27       27.29     18.91 o 
  -2   7 -15       63.17       46.47     20.28 o 
  -1   7 -15      130.54      126.96     22.38 o 
   0   7 -15      107.73      106.38     15.64 o 
   1   7 -15       90.06      102.34     17.30 o 
   2   7 -15       70.44       75.77     17.98 o 
   3   7 -15       72.27       60.21     17.85 o 
   4   7 -15       13.82       20.60     16.01 o 
   5   7 -15      176.41      154.19     24.91 o 
   6   7 -15      136.61      102.49     32.06 o 
  -4   8 -15       63.82       22.33     33.78 o 
  -3   8 -15       83.38      127.58     40.65 o 
  -2   8 -15       31.75       28.13     21.46 o 
  -1   8 -15      123.94      145.47     24.47 o 
   0   8 -15      145.59      153.91     18.38 o 
   1   8 -15      106.27       87.44     19.34 o 
   2   8 -15       43.85       30.95     25.48 o 
   3   8 -15       50.19       53.75     29.77 o 
   4   8 -15      101.58       83.37     23.18 o 
  -2   9 -15      106.92      179.78     44.09 o 
  -1   9 -15       17.90       28.05     34.35 o 
   0   9 -15        7.44       20.09     19.94 o 
   1   9 -15       30.10       52.47     21.24 o 
   2   9 -15      120.80      152.14     25.31 o 
   0   1 -14        6.88        2.68      6.01 o 
   1   1 -14       76.17       85.37      7.31 o 
  -1   2 -14      330.66      344.61     15.29 o 
   0   2 -14      828.12      810.70     27.26 o 
   1   2 -14        0.55       -6.53      6.67 o 
   2   2 -14       27.21       21.20      7.30 o 
  -2   3 -14      651.47      646.65     23.55 o 
  -1   3 -14      148.82      148.25     13.05 o 
   0   3 -14       81.69       68.06      9.15 o 
   1   3 -14      666.61      679.90     28.16 o 
   2   3 -14      393.56      400.62     18.36 o 
   3   3 -14      356.95      391.83     20.40 o 
  -3   4 -14      228.41      243.82     17.31 o 
  -2   4 -14       15.85      -12.00     15.65 o 
  -1   4 -14       37.64       53.96     14.89 o 
   0   4 -14      678.17      676.19     28.83 o 
   1   4 -14      366.81      375.76     20.15 o 
   2   4 -14      112.48      121.60     15.37 o 
   3   4 -14       39.49       39.27     18.02 o 
   4   4 -14      266.65      259.35     17.90 o 
  -4   5 -14       16.78       14.52     15.04 o 
  -3   5 -14       47.34       37.96     15.91 o 
  -2   5 -14      286.86      276.20     22.46 o 
  -1   5 -14      101.05      131.10     18.52 o 
   0   5 -14      176.08      160.76     15.87 o 
   1   5 -14       44.81       26.66     13.29 o 
   2   5 -14       89.72       94.53     15.00 o 
   3   5 -14      287.88      288.14     28.51 o 
   4   5 -14      127.36      129.19     15.34 o 
   5   5 -14       21.95       16.28     15.65 o 
  -5   6 -14       90.73       89.20     21.84 o 
  -4   6 -14       24.78       11.91     15.42 o 
  -3   6 -14      109.93       92.20     18.67 o 
  -2   6 -14      320.06      339.01     25.57 o 
  -1   6 -14      363.55      306.81     25.44 o 
   0   6 -14      192.59      176.82     16.37 o 
   1   6 -14      225.70      244.85     20.43 o 
   2   6 -14      779.99      790.13     38.79 o 
   3   6 -14       31.31       24.96     14.21 o 
   4   6 -14      254.96      271.23     22.64 o 
   5   6 -14      207.28      201.06     18.72 o 
   6   6 -14       38.32       32.22     17.09 o 
  -6   7 -14      124.26      120.91     25.27 o 
  -5   7 -14       70.30       58.79     25.60 o 
  -4   7 -14      101.76      112.36     21.01 o 
  -3   7 -14       78.61       83.93     20.11 o 
  -2   7 -14        1.33       17.16     16.35 o 
  -1   7 -14      123.74      138.45     21.45 o 
   0   7 -14      295.51      333.92     24.11 o 
   1   7 -14       12.92        7.54     13.74 o 
   2   7 -14       14.32       19.04     14.67 o 
   3   7 -14        2.03       12.74     15.42 o 
   4   7 -14      151.58      134.16     19.83 o 
   5   7 -14      153.23      173.75     20.89 o 
   6   7 -14       74.06       59.67     22.42 o 
   7   7 -14      123.69      111.21     25.76 o 
  -5   8 -14        2.43       -4.84     23.72 o 
  -4   8 -14       42.68       43.46     23.28 o 
  -3   8 -14      164.19      176.87     23.38 o 
  -2   8 -14        5.97       -9.07     17.25 o 
  -1   8 -14      133.99      164.82     23.57 o 
   0   8 -14      172.54      160.54     19.91 o 
   1   8 -14       91.54       90.53     18.21 o 
   2   8 -14      149.86      159.12     20.53 o 
   3   8 -14      161.71      150.11     19.31 o 
   4   8 -14       11.70       28.67     18.32 o 
   5   8 -14      150.37      175.63     23.39 o 
  -4   9 -14        6.22      -12.02     35.50 o 
  -3   9 -14       24.68       -2.86     31.49 o 
  -2   9 -14       80.26       73.29     34.35 o 
  -1   9 -14       26.11        4.58     35.50 o 
   0   9 -14       98.15      130.54     26.91 o 
   1   9 -14       60.70       45.89     19.59 o 
   2   9 -14       18.31       13.92     19.33 o 
   3   9 -14      156.20      178.39     25.20 o 
   4   9 -14       77.19       83.48     22.53 o 
   0   1 -13     1244.61     1244.37     29.70 o 
   1   1 -13     1088.48     1100.36     31.20 o 
  -1   2 -13      859.32      876.03     26.08 o 
   0   2 -13      836.30      844.13     25.23 o 
   1   2 -13      904.00      918.10     27.00 o 
   2   2 -13      119.39      115.63      8.45 o 
  -2   3 -13      566.88      543.54     21.26 o 
  -1   3 -13       17.60       16.86      9.03 o 
   0   3 -13      355.10      318.42     13.58 o 
   1   3 -13       14.85       10.96      6.04 o 
   2   3 -13      471.21      456.19     19.47 o 
   3   3 -13       20.18       26.20     14.17 o 
  -3   4 -13      201.22      210.89     19.50 o 
  -2   4 -13      212.93      225.39     15.24 o 
  -1   4 -13      369.21      340.04     22.83 o 
   0   4 -13       50.72       58.99      8.95 o 
   1   4 -13      382.61      401.32     22.88 o 
   2   4 -13      821.26      811.86     31.83 o 
   3   4 -13       19.82       17.13     10.73 o 
   4   4 -13      163.85      159.20     14.16 o 
  -4   5 -13      881.77      806.61     33.30 o 
  -3   5 -13       84.29       62.07     15.39 o 
  -2   5 -13      381.57      376.08     24.74 o 
  -1   5 -13      176.27      203.05     19.79 o 
   0   5 -13      544.82      578.34     32.33 o 
   1   5 -13       15.48        7.66     18.03 o 
   2   5 -13      129.39      129.03     17.36 o 
   3   5 -13      421.57      404.37     21.34 o 
   4   5 -13      113.14      104.05     15.37 o 
   5   5 -13      429.25      430.65     23.20 o 
  -5   6 -13      104.56       75.56     17.82 o 
  -4   6 -13       92.74       85.20     17.64 o 
  -3   6 -13      103.42       95.63     17.93 o 
  -2   6 -13      115.19      103.64     17.75 o 
  -1   6 -13      131.98      131.52     18.09 o 
   0   6 -13       11.68       29.09     18.98 o 
   1   6 -13       69.34       70.54     14.26 o 
   2   6 -13       96.51       65.91     14.58 o 
   3   6 -13      385.67      386.18     24.98 o 
   4   6 -13      206.88      191.64     16.67 o 
   5   6 -13       11.23       20.11     12.92 o 
   6   6 -13       47.77       29.84     17.36 o 
  -6   7 -13        5.76       -6.46     16.98 o 
  -5   7 -13       57.64       34.58     17.57 o 
  -4   7 -13      126.62      105.57     18.81 o 
  -3   7 -13      323.08      328.06     26.53 o 
  -2   7 -13      116.36       99.96     25.43 o 
  -1   7 -13      252.85      275.09     24.76 o 
   0   7 -13       52.29       33.40     29.20 o 
   1   7 -13      142.21      150.30     17.85 o 
   2   7 -13      135.14      122.52     17.22 o 
   3   7 -13        4.32        5.45     13.72 o 
   4   7 -13      183.54      222.15     20.41 o 
   5   7 -13       38.33       38.02     14.41 o 
   6   7 -13      302.14      284.53     25.53 o 
   7   7 -13      181.04      153.96     26.49 o 
  -6   8 -13       57.23       27.70     21.84 o 
  -5   8 -13      112.68      120.63     21.80 o 
  -4   8 -13      127.68      134.60     22.02 o 
  -3   8 -13       96.46       94.32     21.37 o 
  -2   8 -13      207.11      228.31     24.94 o 
  -1   8 -13       95.83      121.55     39.79 o 
   0   8 -13       53.64       45.10     22.81 o 
   1   8 -13       79.90       77.68     16.24 o 
   2   8 -13      216.41      291.76     30.17 o 
   3   8 -13       59.03       62.75     17.07 o 
   4   8 -13       77.28       89.26     18.23 o 
   5   8 -13       81.59       98.13     19.05 o 
   6   8 -13       42.93       43.56     19.85 o 
  -5   9 -13       62.35       92.18     37.79 o 
  -4   9 -13       50.43       55.54     35.50 o 
  -3   9 -13       47.32       51.72     22.31 o 
  -2   9 -13        2.45        5.05     19.88 o 
  -1   9 -13       46.85       45.47     26.40 o 
   0   9 -13      118.64      121.05     19.24 o 
   1   9 -13      181.75      190.41     29.50 o 
   2   9 -13       41.22       52.50     16.65 o 
   3   9 -13       80.37       77.30     21.59 o 
   4   9 -13       14.79        4.81     18.82 o 
   5   9 -13       32.79       32.21     20.30 o 
  -3  10 -13       16.15       49.81     38.93 o 
  -2  10 -13       70.77       49.24     38.93 o 
  -1  10 -13      295.52      286.84     46.95 o 
   0  10 -13       96.96      124.41     22.53 o 
   1  10 -13       21.44       14.81     17.67 o 
   2  10 -13      116.53      129.51     23.39 o 
   3  10 -13       10.78       18.03     41.22 o 
   0   0 -12     2489.13     2707.49     99.55 o 
   0   1 -12      499.27      503.77     13.24 o 
   1   1 -12     1778.17     1794.98     39.27 o 
  -1   2 -12      285.96      284.09     10.56 o 
   0   2 -12      107.19      105.66      6.72 o 
   1   2 -12      419.78      399.05     13.34 o 
   2   2 -12      188.36      186.78      9.51 o 
  -2   3 -12       66.91       71.74      8.69 o 
  -1   3 -12      188.48      191.03     10.03 o 
   0   3 -12     1590.28     1653.41     45.54 o 
   1   3 -12      206.53      223.79      9.86 o 
   2   3 -12      169.65      179.77      9.64 o 
   3   3 -12     1382.94     1382.92     48.37 o 
  -3   4 -12      274.94      270.86     16.08 o 
  -2   4 -12      658.16      697.16     26.29 o 
  -1   4 -12      687.85      664.13     24.53 o 
   0   4 -12       72.75       69.84     10.50 o 
   1   4 -12       90.11      107.97      9.58 o 
   2   4 -12      730.28      669.10     27.02 o 
   3   4 -12      197.00      194.04     14.22 o 
   4   4 -12      178.32      189.36     14.65 o 
  -4   5 -12      211.51      195.63     15.44 o 
  -3   5 -12      200.03      183.44     16.53 o 
  -2   5 -12      396.50      399.44     21.23 o 
  -1   5 -12       96.07       81.18     14.06 o 
   0   5 -12      473.01      401.92     36.36 o 
   1   5 -12      732.80      747.62     34.39 o 
   2   5 -12      658.21      669.27     27.89 o 
   3   5 -12       23.76        9.37     10.73 o 
   4   5 -12      361.37      398.80     27.43 o 
   5   5 -12      452.20      431.35     27.19 o 
  -5   6 -12       91.03       83.80     16.32 o 
  -4   6 -12      152.08      135.52     17.74 o 
  -3   6 -12      360.83      371.82     25.00 o 
  -2   6 -12       10.34        5.41     13.33 o 
  -1   6 -12      395.81      434.60     31.05 o 
   0   6 -12     1542.82     1542.43    105.92 o 
   1   6 -12       99.73      118.80     15.40 o 
   2   6 -12      936.22      873.57     34.19 o 
   3   6 -12     1285.71     1263.38     45.92 o 
   4   6 -12       50.04       47.27     12.80 o 
   5   6 -12      222.05      197.02     17.27 o 
   6   6 -12       15.87       38.09     13.96 o 
  -6   7 -12       43.45       56.00     25.21 o 
  -5   7 -12      435.46      429.90     29.79 o 
  -4   7 -12       35.31       31.57     17.35 o 
  -3   7 -12      324.83      283.53     24.40 o 
  -2   7 -12      429.75      513.36     31.79 o 
  -1   7 -12      113.93      112.20     21.86 o 
   0   7 -12       17.56       25.98     20.33 o 
   1   7 -12      303.10      327.94     22.66 o 
   2   7 -12       30.98       38.71     13.67 o 
   3   7 -12      213.90      209.05     16.47 o 
   4   7 -12       41.11       31.26     12.31 o 
   5   7 -12       39.35       44.95     13.88 o 
   6   7 -12      186.01      176.60     17.72 o 
   7   7 -12       57.98       42.03     19.92 o 
  -7   8 -12        7.14        1.15     29.77 o 
  -6   8 -12       24.81       38.70     20.13 o 
  -5   8 -12       43.80       39.59     19.37 o 
  -4   8 -12       52.74       27.70     18.55 o 
  -3   8 -12       25.08       24.58     17.91 o 
  -2   8 -12       17.15       -0.54     16.83 o 
  -1   8 -12       26.42       21.24     22.22 o 
   0   8 -12      124.69      111.47     25.92 o 
   1   8 -12      396.83      418.91     28.02 o 
   2   8 -12       88.54       96.64     15.72 o 
   3   8 -12       49.66       38.38     14.91 o 
   4   8 -12       74.53       97.48     15.05 o 
   5   8 -12      127.33      135.46     16.58 o 
   6   8 -12       54.29       64.45     18.68 o 
   7   8 -12      108.43      112.47     24.07 o 
  -6   9 -12       11.08       -6.30     33.21 o 
  -5   9 -12       16.26       58.69     24.66 o 
  -4   9 -12      165.30      171.88     24.98 o 
  -3   9 -12      171.96      167.00     23.93 o 
  -2   9 -12      326.92      329.35     28.89 o 
  -1   9 -12      606.11      666.05     47.44 o 
   0   9 -12      434.01      372.43     44.09 o 
   1   9 -12       27.47       19.06     15.42 o 
   2   9 -12      337.30      362.82     25.12 o 
   3   9 -12      141.01      134.78     19.35 o 
   4   9 -12       38.16       35.90     21.01 o 
   5   9 -12       78.04      121.68     47.52 o 
   6   9 -12       75.36      120.09     33.97 o 
  -4  10 -12      127.19      158.59     42.37 o 
  -3  10 -12      196.15      219.28     41.80 o 
  -2  10 -12       51.37       30.34     33.21 o 
  -1  10 -12       37.59       32.48     26.68 o 
   0  10 -12       88.18       99.78     17.97 o 
   1  10 -12       35.90       32.43     16.80 o 
   2  10 -12       10.66        9.48     18.19 o 
   3  10 -12        1.10       -2.42     20.61 o 
   4  10 -12       25.06       16.38     34.07 o 
  -1  11 -12       52.43       33.78     39.51 o 
   0  11 -12      151.69      186.03     24.96 o 
   1  11 -12       55.63       44.31     20.33 o 
   0   1 -11      437.03      439.14     11.55 o 
   1   1 -11     1005.40      978.43     21.57 o 
  -1   2 -11      970.05      964.01     21.98 o 
   0   2 -11      377.24      388.03     11.40 o 
   1   2 -11     1358.83     1375.51     30.49 o 
   2   2 -11      887.10      873.46     23.97 o 
  -2   3 -11      262.85      255.37     13.16 o 
  -1   3 -11      342.87      360.17     13.78 o 
   0   3 -11     1133.78     1159.95     29.83 o 
   1   3 -11      103.26      100.78      9.69 o 
   2   3 -11     1063.23     1064.72     28.79 o 
   3   3 -11      654.82      624.15     23.22 o 
  -3   4 -11       53.61       59.18      8.87 o 
  -2   4 -11     1266.89     1257.08     40.91 o 
  -1   4 -11     1458.26     1501.49     45.77 o 
   0   4 -11     1289.70     1298.20     39.46 o 
   1   4 -11      705.87      722.03     24.99 o 
   2   4 -11      210.93      211.52     13.50 o 
   3   4 -11     1131.08     1083.00     37.71 o 
   4   4 -11      122.52      118.64     12.55 o 
  -4   5 -11      930.15      859.33     33.98 o 
  -3   5 -11      756.14      746.81     27.31 o 
  -2   5 -11      675.97      631.78     28.37 o 
  -1   5 -11      210.25      180.48     15.46 o 
   0   5 -11      168.01      173.16     20.90 o 
   1   5 -11       36.52       25.27     10.83 o 
   2   5 -11       53.38       68.69     10.69 o 
   3   5 -11      291.86      306.82     17.14 o 
   4   5 -11       23.92       32.03     11.10 o 
   5   5 -11      229.77      234.51     16.75 o 
  -5   6 -11      791.64      764.65     32.36 o 
  -4   6 -11        6.25        3.89     13.79 o 
  -3   6 -11       10.65       15.95     13.78 o 
  -2   6 -11       98.50       80.67     15.08 o 
  -1   6 -11       87.25       92.57     18.43 o 
   0   6 -11      187.73      180.74     23.11 o 
   1   6 -11      148.72      167.96     20.97 o 
   2   6 -11       37.68       33.46     10.19 o 
   3   6 -11      155.44      144.13     13.54 o 
   4   6 -11      141.80      152.59     14.59 o 
   5   6 -11      382.02      401.95     21.83 o 
   6   6 -11       59.79       66.15     13.55 o 
  -6   7 -11      142.43      147.04     33.58 o 
  -5   7 -11      123.85      138.82     19.87 o 
  -4   7 -11      162.02      163.80     22.93 o 
  -3   7 -11        1.36      -12.18     14.13 o 
  -2   7 -11      421.33      419.43     30.31 o 
  -1   7 -11      112.84      123.06     22.56 o 
   0   7 -11      177.26      206.44     24.97 o 
   1   7 -11      190.41      183.41     17.70 o 
   2   7 -11       67.65       95.35     16.61 o 
   3   7 -11       53.70       54.71     12.53 o 
   4   7 -11      156.25      169.93     15.81 o 
   5   7 -11      253.63      227.32     18.43 o 
   6   7 -11      255.82      285.38     39.83 o 
   7   7 -11       24.08       21.25     21.44 o 
  -7   8 -11       24.37       22.70     19.41 o 
  -6   8 -11      162.82      125.77     21.82 o 
  -5   8 -11       64.13       65.01     23.00 o 
  -4   8 -11      147.89      129.11     20.67 o 
  -3   8 -11      102.23       89.30     18.85 o 
  -2   8 -11       74.04       48.68     38.93 o 
  -1   8 -11      278.00      259.45     28.75 o 
   0   8 -11      242.30      248.04     29.71 o 
   1   8 -11       90.44       90.45     15.77 o 
   2   8 -11      207.54      181.79     17.65 o 
   3   8 -11       67.77       87.67     13.80 o 
   4   8 -11       94.04       85.31     13.88 o 
   5   8 -11       46.65       38.25     14.13 o 
   6   8 -11      187.30      220.27     18.76 o 
   7   8 -11       22.37       41.76     15.39 o 
   8   8 -11       49.45        9.73     30.92 o 
  -7   9 -11      114.52       66.99     34.93 o 
  -6   9 -11       97.20      113.56     25.90 o 
  -5   9 -11      100.57       96.02     20.52 o 
  -4   9 -11       19.74       23.69     18.45 o 
  -3   9 -11      248.36      252.98     26.17 o 
  -2   9 -11       31.88       27.97     21.60 o 
  -1   9 -11       36.66       55.88     23.22 o 
   0   9 -11       14.27       22.20     23.66 o 
   1   9 -11       77.48       92.68     17.02 o 
   2   9 -11       33.92       49.22     19.03 o 
   3   9 -11      174.18      170.86     22.86 o 
   4   9 -11      190.92      199.60     17.87 o 
   5   9 -11       37.40       26.01     14.20 o 
   6   9 -11       17.92       36.43     25.86 o 
   7   9 -11      182.19      196.88     49.53 o 
  -5  10 -11       44.51       42.37     37.22 o 
  -4  10 -11       86.56      125.96     39.51 o 
  -3  10 -11      110.02       93.89     23.13 o 
  -2  10 -11       51.69        7.27     24.61 o 
  -1  10 -11        4.20       27.89     23.66 o 
   0  10 -11       42.65       45.42     25.90 o 
   1  10 -11       72.16       93.13     17.91 o 
   2  10 -11       44.67       64.26     15.92 o 
   3  10 -11       38.35       22.59     16.35 o 
   4  10 -11      168.89      205.80     42.08 o 
   5  10 -11       80.11      102.74     21.32 o 
  -3  11 -11       18.12       16.03     37.79 o 
  -2  11 -11       32.64       67.56     39.51 o 
  -1  11 -11      146.04      164.89     44.09 o 
   0  11 -11      126.05      169.27     24.10 o 
   1  11 -11       85.23       97.54     20.63 o 
   2  11 -11       95.97       89.19     20.85 o 
   3  11 -11      110.74      154.07     33.49 o 
   0   1 -10     1714.81     1736.43     35.54 o 
   1   1 -10       42.62       44.23      3.98 o 
  -1   2 -10      328.25      322.69     10.37 o 
   0   2 -10     1559.97     1582.28     33.03 o 
   1   2 -10      303.63      306.46      9.14 o 
   2   2 -10       36.92       41.77      4.78 o 
  -2   3 -10      561.35      554.42     18.29 o 
  -1   3 -10     2220.17     2247.63     51.74 o 
   0   3 -10       76.66       76.83      5.66 o 
   1   3 -10      797.57      777.50     18.96 o 
   2   3 -10     2305.07     2286.59     52.95 o 
   3   3 -10      699.10      701.60     24.78 o 
  -3   4 -10     1360.09     1375.11     42.50 o 
  -2   4 -10      132.05      141.79     10.04 o 
  -1   4 -10      142.47      143.39      8.36 o 
   0   4 -10     5053.15     4983.26    139.91 o 
   1   4 -10      472.79      475.35     15.94 o 
   2   4 -10       17.67       17.27      6.91 o 
   3   4 -10     1071.82      975.27     34.84 o 
   4   4 -10        0.97       10.88      9.54 o 
  -4   5 -10      348.58      355.55     18.78 o 
  -3   5 -10      577.53      535.94     21.38 o 
  -2   5 -10     1980.68     1922.39     58.03 o 
  -1   5 -10      200.63      208.56     15.56 o 
   0   5 -10     1124.67     1114.52     40.21 o 
   1   5 -10      316.84      324.18     14.26 o 
   2   5 -10        4.48        0.11      8.82 o 
   3   5 -10     1423.19     1365.77     47.49 o 
   4   5 -10      129.17      121.51     12.97 o 
   5   5 -10      333.59      323.34     18.51 o 
  -5   6 -10      349.75      351.52     19.95 o 
  -4   6 -10        2.06        8.84     10.51 o 
  -3   6 -10       31.59       37.94     10.00 o 
  -2   6 -10     2737.74     2688.96    101.83 o 
  -1   6 -10      389.04      372.53     28.33 o 
   0   6 -10      291.33      310.67     41.80 o 
   1   6 -10     2439.96     2312.75     74.51 o 
   2   6 -10      761.01      712.47     28.43 o 
   3   6 -10      124.94      128.18     12.42 o 
   4   6 -10     1641.95     1536.74     53.35 o 
   5   6 -10      367.83      330.06     19.27 o 
   6   6 -10        2.95        3.18     11.22 o 
  -6   7 -10       61.40       59.01     13.78 o 
  -5   7 -10      194.95      192.74     34.63 o 
  -4   7 -10      230.32      242.18     21.31 o 
  -3   7 -10      349.51      321.90     24.31 o 
  -2   7 -10       27.55       34.43     18.71 o 
  -1   7 -10     1478.09     1430.80    110.21 o 
   0   7 -10      772.60      768.72     47.76 o 
   1   7 -10       48.43       50.97     11.82 o 
   2   7 -10       85.06      108.78     15.37 o 
   3   7 -10       38.28       57.45     12.86 o 
   4   7 -10      444.33      496.66     23.98 o 
   5   7 -10       25.65       38.32     13.21 o 
   6   7 -10       16.74       11.84     13.22 o 
   7   7 -10       33.84       45.89     19.94 o 
  -7   8 -10       53.41       28.05     19.11 o 
  -6   8 -10       12.06       12.19     17.18 o 
  -5   8 -10        7.40        8.43     17.09 o 
  -4   8 -10       48.51       45.00     17.73 o 
  -3   8 -10       18.79       13.21     16.11 o 
  -2   8 -10       75.32       64.84     31.49 o 
  -1   8 -10      146.91      178.22     28.91 o 
   0   8 -10      172.63      134.10     24.07 o 
   1   8 -10       93.32       58.28     13.08 o 
   2   8 -10      314.29      328.58     18.72 o 
   3   8 -10      630.45      646.02     28.81 o 
   4   8 -10       35.01       20.76     12.28 o 
   5   8 -10       41.09       41.85     13.37 o 
   6   8 -10       51.97       46.21     14.44 o 
   7   8 -10       27.71       29.18     14.44 o 
   8   8 -10        1.54      -21.11     21.11 o 
  -7   9 -10       17.33      -29.77     29.77 o 
  -6   9 -10        0.99      -17.52     18.86 o 
  -5   9 -10        2.30        0.00     17.50 o 
  -4   9 -10      144.72      139.42     20.80 o 
  -3   9 -10      272.32      341.83     27.93 o 
  -2   9 -10      284.88      333.90     31.38 o 
  -1   9 -10       29.29       25.45     22.17 o 
   0   9 -10      104.79      129.98     23.84 o 
   1   9 -10      205.42      224.39     19.84 o 
   2   9 -10       77.02       96.09     17.92 o 
   3   9 -10       61.94       65.18     13.53 o 
   4   9 -10      371.22      388.92     22.46 o 
   5   9 -10        4.07       -8.35     12.73 o 
   6   9 -10       97.54       73.08     15.67 o 
   7   9 -10       88.12      118.06     27.69 o 
  -6  10 -10       30.28        8.02     35.50 o 
  -5  10 -10      178.63       89.89     37.22 o 
  -4  10 -10      196.72      198.19     26.09 o 
  -3  10 -10      145.11      140.57     33.21 o 
  -2  10 -10      237.07      226.63     46.38 o 
  -1  10 -10      205.56      221.17     31.14 o 
   0  10 -10       11.31      -20.71     20.71 o 
   1  10 -10        1.84        8.98     14.72 o 
   2  10 -10       62.71       38.75     15.32 o 
   3  10 -10        3.62       30.64     18.96 o 
   4  10 -10       99.98      104.93     20.16 o 
   5  10 -10       15.50       -1.18     14.37 o 
   6  10 -10       59.26       59.08     24.45 o 
  -4  11 -10       47.78       62.98     38.93 o 
  -3  11 -10        5.31       17.75     36.64 o 
  -2  11 -10      151.29      199.25     44.09 o 
  -1  11 -10      109.59      109.36     36.07 o 
   0  11 -10       77.74       84.18     26.95 o 
   1  11 -10      236.69      307.51     24.56 o 
   2  11 -10      178.32      194.09     23.92 o 
   3  11 -10        6.13       17.98     30.63 o 
   4  11 -10       18.90       12.36     27.77 o 
   0   1  -9     3389.25     3436.87     70.18 o 
   1   1  -9     3187.47     3227.32     67.65 o 
  -1   2  -9     2528.39     2521.82     56.21 o 
   0   2  -9     2165.80     2139.74     43.23 o 
   1   2  -9     1296.26     1286.52     28.95 o 
   2   2  -9     1068.84     1042.96     25.73 o 
  -2   3  -9      115.06      126.80      6.58 o 
  -1   3  -9      898.13      888.04     22.87 o 
   0   3  -9      992.76     1030.32     27.33 o 
   1   3  -9      745.90      728.48     16.77 o 
   2   3  -9     1652.92     1612.07     38.09 o 
   3   3  -9     1086.23     1019.76     30.87 o 
  -3   4  -9      147.72      161.28     10.53 o 
  -2   4  -9      281.68      278.52     12.03 o 
  -1   4  -9      680.67      661.99     20.08 o 
   0   4  -9     1193.31     1196.80     32.37 o 
   1   4  -9      265.36      258.12      9.09 o 
   2   4  -9     1575.38     1583.19     47.21 o 
   3   4  -9      856.57      860.00     29.50 o 
   4   4  -9       37.92       38.49      9.17 o 
  -4   5  -9     1489.63     1456.45     57.10 o 
  -3   5  -9     1301.76     1254.97     45.26 o 
  -2   5  -9      916.42      885.92     30.59 o 
  -1   5  -9      185.00      193.84     10.97 o 
   0   5  -9      132.46      129.92      8.98 o 
   1   5  -9      723.49      738.73     28.84 o 
   2   5  -9      382.01      408.01     17.20 o 
   3   5  -9       60.48       48.68      9.81 o 
   4   5  -9      341.10      340.38     18.17 o 
   5   5  -9      324.13      371.11     18.93 o 
  -5   6  -9       95.67       98.22     16.11 o 
  -4   6  -9       64.43       71.54     11.08 o 
  -3   6  -9       65.97       63.87     10.48 o 
  -2   6  -9      432.33      411.13     23.51 o 
  -1   6  -9      153.19      153.22     23.47 o 
   0   6  -9      317.36      311.42     24.30 o 
   1   6  -9      394.07      406.48     22.96 o 
   2   6  -9       73.40       75.44     10.20 o 
   3   6  -9      326.61      366.37     18.94 o 
   4   6  -9      123.53      118.86     12.39 o 
   5   6  -9      277.31      287.83     17.85 o 
   6   6  -9      148.43      157.59     14.30 o 
  -6   7  -9      206.03      259.56     25.92 o 
  -5   7  -9      201.23      213.75     16.09 o 
  -4   7  -9      308.59      284.17     22.13 o 
  -3   7  -9     1063.74     1063.34     47.84 o 
  -2   7  -9      266.24      263.50     25.19 o 
  -1   7  -9      650.32      635.64     40.27 o 
   0   7  -9      514.51      482.24     40.94 o 
   1   7  -9      101.22       83.90     13.82 o 
   2   7  -9      515.97      491.10     22.26 o 
   3   7  -9      191.50      175.62     14.17 o 
   4   7  -9       62.46       36.64     13.55 o 
   5   7  -9      261.34      253.30     17.83 o 
   6   7  -9      567.66      601.40     28.05 o 
   7   7  -9      163.78      156.93     16.24 o 
  -7   8  -9      274.51      250.72     26.84 o 
  -6   8  -9      238.42      261.57     23.78 o 
  -5   8  -9      227.37      213.05     21.80 o 
  -4   8  -9      318.53      323.62     38.70 o 
  -3   8  -9      194.20      220.72     24.90 o 
  -2   8  -9      134.31      139.83     36.07 o 
  -1   8  -9      205.22      181.54     28.34 o 
   0   8  -9       64.06       77.91     21.93 o 
   1   8  -9      240.99      284.85     23.42 o 
   2   8  -9      268.51      309.14     17.81 o 
   3   8  -9      423.63      408.07     21.14 o 
   4   8  -9       24.93       26.69     11.48 o 
   5   8  -9       77.10       87.53     13.51 o 
   6   8  -9       15.10       13.37     13.10 o 
   7   8  -9        3.24       -7.89     13.28 o 
   8   8  -9      103.78      114.73     17.28 o 
  -8   9  -9       71.92      103.63     35.50 o 
  -7   9  -9      116.16      141.86     22.90 o 
  -6   9  -9      187.16      177.31     23.43 o 
  -5   9  -9       42.43       53.01     19.41 o 
  -4   9  -9       45.49       35.59     18.43 o 
  -3   9  -9       54.74       70.42     21.73 o 
  -2   9  -9       21.46       -2.51     20.44 o 
  -1   9  -9       56.15       28.23     20.35 o 
   0   9  -9       22.17       27.99     21.76 o 
   1   9  -9       89.49      100.83     17.93 o 
   2   9  -9       55.94       54.48     11.39 o 
   3   9  -9       67.69       66.38     12.64 o 
   4   9  -9       48.75       60.92     13.21 o 
   5   9  -9      248.23      240.87     18.74 o 
   6   9  -9       20.52       28.59     13.55 o 
   7   9  -9      129.25      185.69     21.29 o 
   8   9  -9      139.85      163.80     29.20 o 
  -7  10  -9       48.95       50.38     36.07 o 
  -6  10  -9      176.78      139.70     37.79 o 
  -5  10  -9       69.25       80.32     21.64 o 
  -4  10  -9      123.04      130.20     22.73 o 
  -3  10  -9       50.72       35.41     22.81 o 
  -2  10  -9      108.22       86.17     24.29 o 
  -1  10  -9      310.30      247.97     31.28 o 
   0  10  -9      148.80      132.39     33.21 o 
   1  10  -9       65.13       54.31     20.76 o 
   2  10  -9       85.40       95.48     15.73 o 
   3  10  -9       70.82       74.73     18.01 o 
   4  10  -9       68.88       72.15     14.33 o 
   5  10  -9       88.14       95.20     15.78 o 
   6  10  -9      111.55      134.36     17.12 o 
   7  10  -9        8.45       -3.38     19.63 o 
  -5  11  -9       79.25      121.95     40.08 o 
  -4  11  -9       23.38       -1.15     30.92 o 
  -3  11  -9       16.21       31.07     30.34 o 
  -2  11  -9      133.87      138.83     28.18 o 
  -1  11  -9      342.38      367.74     37.81 o 
   0  11  -9      201.77      195.56     31.28 o 
   1  11  -9      153.03      187.27     20.66 o 
   2  11  -9      304.30      314.26     32.10 o 
   3  11  -9      146.71      150.54     18.90 o 
   4  11  -9       18.85       26.11     16.56 o 
   5  11  -9        3.95       -2.79     47.52 o 
  -2  12  -9       41.19       57.25     38.36 o 
  -1  12  -9       61.09       89.89     38.93 o 
   0  12  -9       47.75      104.20     35.50 o 
   1  12  -9        3.20       11.83     17.48 o 
   2  12  -9       43.08       67.39     45.80 o 
   0   0  -8     2187.57     2229.10     83.29 o 
   0   1  -8     3097.09     3324.10     69.25 o 
   1   1  -8     2478.40     2493.20     52.09 o 
  -1   2  -8     1591.90     1609.31     35.68 o 
   0   2  -8     1424.51     1509.92     35.99 o 
   1   2  -8      105.48      110.04      4.78 o 
   2   2  -8       61.92       63.10      4.39 o 
  -2   3  -8       85.35      101.76      6.74 o 
  -1   3  -8       22.51       26.56      4.17 o 
   0   3  -8     2629.94     2604.11     64.77 o 
   1   3  -8      377.43      385.68      9.53 o 
   2   3  -8      607.85      594.70     17.56 o 
   3   3  -8     2976.49     2840.48     80.09 o 
  -3   4  -8      585.65      560.80     20.69 o 
  -2   4  -8     3282.76     3133.66     83.78 o 
  -1   4  -8     1367.37     1313.52     34.00 o 
   0   4  -8      952.49      969.61     27.14 o 
   1   4  -8     1638.02     1614.92     40.86 o 
   2   4  -8      762.56      758.11     21.70 o 
   3   4  -8      123.39      125.31     10.49 o 
   4   4  -8      219.21      245.38     13.00 o 
  -4   5  -8      251.27      240.26     14.95 o 
  -3   5  -8      680.52      653.63     23.90 o 
  -2   5  -8      802.59      797.92     30.90 o 
  -1   5  -8        2.75        3.59      5.18 o 
   0   5  -8      413.53      426.88     14.56 o 
   1   5  -8     1124.73     1137.53     36.23 o 
   2   5  -8      757.36      729.29     24.59 o 
   3   5  -8        8.83        3.25      6.66 o 
   4   5  -8     1364.00     1372.40     43.10 o 
   5   5  -8     1041.62     1005.34     37.34 o 
  -5   6  -8       89.64       94.77     11.96 o 
  -4   6  -8      371.05      377.06     19.33 o 
  -3   6  -8      269.72      275.27     19.67 o 
  -2   6  -8      208.73      199.50     14.29 o 
  -1   6  -8     1221.93     1186.55     50.39 o 
   0   6  -8     3559.87     3636.79    105.06 o 
   1   6  -8      142.12      129.50     11.29 o 
   2   6  -8      888.00      821.90     28.17 o 
   3   6  -8     2434.61     2390.27     70.48 o 
   4   6  -8       96.57       93.03     14.62 o 
   5   6  -8      648.72      644.52     27.40 o 
   6   6  -8      178.81      183.45     15.11 o 
  -6   7  -8      255.67      252.99     17.53 o 
  -5   7  -8      196.55      218.87     15.76 o 
  -4   7  -8       73.51       77.43     11.50 o 
  -3   7  -8      380.01      375.25     28.47 o 
  -2   7  -8     1682.23     1638.81     79.42 o 
  -1   7  -8      611.64      573.42     80.44 o 
   0   7  -8       18.89       35.50     17.00 o 
   1   7  -8     1907.65     1900.93     73.83 o 
   2   7  -8      213.08      215.95     14.31 o 
   3   7  -8      429.66      381.54     19.12 o 
   4   7  -8      132.62      135.89     13.29 o 
   5   7  -8      207.74      222.12     15.88 o 
   6   7  -8      351.71      350.37     20.04 o 
   7   7  -8       83.09      116.42     14.42 o 
  -7   8  -8       91.51       94.77     15.27 o 
  -6   8  -8      351.62      341.23     25.62 o 
  -5   8  -8      123.53      118.31     18.77 o 
  -4   8  -8      127.82       95.91     19.09 o 
  -3   8  -8       46.90       56.22     18.00 o 
  -2   8  -8       42.22       47.27     18.41 o 
  -1   8  -8        3.34      -16.06     16.06 o 
   0   8  -8      189.35      145.00     22.42 o 
   1   8  -8     1980.61     1994.96     97.88 o 
   2   8  -8       22.67       13.10      9.80 o 
   3   8  -8       88.67       82.24     11.49 o 
   4   8  -8      998.28      962.51     36.94 o 
   5   8  -8        8.17        6.71     11.32 o 
   6   8  -8       36.83       53.08     13.24 o 
   7   8  -8       22.85       35.16     14.03 o 
   8   8  -8       53.73       60.50     15.49 o 
  -8   9  -8        0.53      -15.92     23.07 o 
  -7   9  -8       18.33        2.62     18.82 o 
  -6   9  -8        5.17       20.90     17.71 o 
  -5   9  -8       45.57       28.46     16.78 o 
  -4   9  -8       74.12       99.94     20.04 o 
  -3   9  -8       98.97       80.89     21.76 o 
  -2   9  -8      860.44      756.77     48.67 o 
  -1   9  -8     1143.19     1196.44     63.46 o 
   0   9  -8      680.83      633.71     43.41 o 
   1   9  -8      107.39       71.96     20.95 o 
   2   9  -8      627.29      652.58     32.89 o 
   3   9  -8      146.05      144.00     14.54 o 
   4   9  -8       13.08       13.37     11.56 o 
   5   9  -8      235.24      251.13     18.35 o 
   6   9  -8       30.46       34.42     14.63 o 
   7   9  -8       53.01       52.92     18.02 o 
   8   9  -8       10.09        7.48     17.42 o 
  -7  10  -8       47.79       57.83     35.50 o 
  -6  10  -8        9.88       -0.27     19.57 o 
  -5  10  -8      170.13      224.85     24.88 o 
  -4  10  -8      173.73      156.64     23.00 o 
  -3  10  -8      285.91      328.63     33.08 o 
  -2  10  -8      362.99      382.86     34.81 o 
  -1  10  -8      128.37       96.41     24.49 o 
   0  10  -8      267.15      301.80     35.21 o 
   1  10  -8       82.86      123.79     21.75 o 
   2  10  -8      109.97      126.99     19.00 o 
   3  10  -8       51.22       69.06     15.85 o 
   4  10  -8       80.59      105.45     20.03 o 
   5  10  -8        2.22       -1.40     13.21 o 
   6  10  -8       26.73       18.92     16.61 o 
   7  10  -8       14.93       44.92     23.11 o 
  -6  11  -8      109.46      147.14     41.22 o 
  -5  11  -8       66.54       56.11     36.07 o 
  -4  11  -8        1.07        7.09     19.61 o 
  -3  11  -8       10.54       15.18     23.47 o 
  -2  11  -8       26.11        1.39     22.66 o 
  -1  11  -8      101.83      121.43     27.62 o 
   0  11  -8      169.34      211.69     30.06 o 
   1  11  -8      112.25      107.74     16.77 o 
   2  11  -8       32.32       20.12     14.79 o 
   3  11  -8      128.30      151.66     18.63 o 
   4  11  -8       97.04      140.16     28.61 o 
   5  11  -8        7.16       48.92     25.31 o 
   6  11  -8        2.83       -4.58     29.77 o 
  -3  12  -8      367.61      337.80     50.96 o 
  -2  12  -8      263.58      289.71     48.09 o 
  -1  12  -8       22.06       46.95     35.50 o 
   0  12  -8       35.54       62.41     32.06 o 
   1  12  -8       47.98       55.91     17.43 o 
   2  12  -8       36.10       -5.15     32.64 o 
   3  12  -8       30.30       38.93     34.35 o 
   0   1  -7     5697.66     5749.99    113.67 o 
   1   1  -7     4645.66     4641.26     98.93 o 
  -1   2  -7     4063.66     4146.23     95.25 o 
   0   2  -7     2216.42     2187.15     54.66 o 
   1   2  -7     5151.41     5217.61    108.86 o 
   2   2  -7     1254.82     1189.12     32.66 o 
  -2   3  -7     1548.12     1477.92     44.82 o 
  -1   3  -7     1533.64     1469.68     36.73 o 
   0   3  -7      818.60      766.19     20.48 o 
   1   3  -7     1204.84     1370.89     30.98 o 
   2   3  -7      952.59      901.49     26.54 o 
   3   3  -7     1342.13     1268.70     39.21 o 
  -3   4  -7     1326.37     1330.80     41.11 o 
  -2   4  -7     3302.58     3235.37    105.23 o 
  -1   4  -7     1434.56     1416.35     39.65 o 
   0   4  -7     2818.07     2887.59     75.36 o 
   1   4  -7     3114.10     3058.47     74.36 o 
   2   4  -7     2558.28     2650.10     69.73 o 
   3   4  -7      186.72      202.82     10.52 o 
   4   4  -7      245.40      253.70     12.38 o 
  -4   5  -7     2034.70     1966.88     58.72 o 
  -3   5  -7      969.47      945.55     29.50 o 
  -2   5  -7      670.30      668.80     29.21 o 
  -1   5  -7     2110.41     2075.49     69.38 o 
   0   5  -7     1665.89     1635.35     44.45 o 
   1   5  -7      675.60      721.06     24.75 o 
   2   5  -7      173.27      156.17      9.54 o 
   3   5  -7     1447.26     1432.72     44.07 o 
   4   5  -7       95.35       77.07      8.83 o 
   5   5  -7      872.51      843.68     28.96 o 
  -5   6  -7      814.87      761.72     30.38 o 
  -4   6  -7      179.00      180.94     13.48 o 
  -3   6  -7       43.10       47.32      9.92 o 
  -2   6  -7      117.69      107.30     10.79 o 
  -1   6  -7      207.89      206.10     11.79 o 
   0   6  -7      248.92      260.09     12.95 o 
   1   6  -7      262.69      283.68     12.74 o 
   2   6  -7      254.09      262.15     12.71 o 
   3   6  -7      381.31      409.45     17.40 o 
   4   6  -7      174.85      202.44     12.42 o 
   5   6  -7      468.97      453.17     19.43 o 
   6   6  -7      570.89      606.29     26.89 o 
  -6   7  -7       22.61       11.49     11.08 o 
  -5   7  -7      366.18      348.51     19.08 o 
  -4   7  -7       36.98       42.57     10.46 o 
  -3   7  -7      790.76      755.79     34.43 o 
  -2   7  -7       50.26       54.83     16.95 o 
  -1   7  -7      476.35      414.73     46.09 o 
   0   7  -7      332.04      320.32     29.00 o 
   1   7  -7      503.24      569.13     34.46 o 
   2   7  -7      816.53      810.90     28.29 o 
   3   7  -7      272.02      254.60     13.58 o 
   4   7  -7     1347.79     1290.36     41.79 o 
   5   7  -7      160.69      160.61     14.46 o 
   6   7  -7      301.43      328.57     19.18 o 
   7   7  -7      219.56      232.61     33.68 o 
  -7   8  -7      162.72      193.88     21.16 o 
  -6   8  -7      227.23      270.77     18.78 o 
  -5   8  -7      210.23      188.32     20.06 o 
  -4   8  -7      847.13      856.20     42.11 o 
  -3   8  -7      332.12      345.80     30.06 o 
  -2   8  -7     1708.61     1648.82     82.30 o 
  -1   8  -7      449.37      460.36     38.65 o 
   0   8  -7      410.13      381.71     28.28 o 
   1   8  -7      374.99      380.92     37.50 o 
   2   8  -7       51.77       59.88      8.66 o 
   3   8  -7      547.91      555.55     21.66 o 
   4   8  -7      341.76      369.98     19.84 o 
   5   8  -7      453.09      433.07     22.13 o 
   6   8  -7      201.33      200.32     16.73 o 
   7   8  -7       56.73       63.54     13.56 o 
   8   8  -7       17.27       14.55     13.52 o 
  -8   9  -7       65.96       47.05     20.08 o 
  -7   9  -7      107.09      118.88     30.85 o 
  -6   9  -7      340.72      365.78     28.05 o 
  -5   9  -7       22.03        2.21     16.56 o 
  -4   9  -7      267.17      246.98     23.71 o 
  -3   9  -7       41.70       52.51     21.01 o 
  -2   9  -7       84.45       81.14     21.45 o 
  -1   9  -7       41.12       31.23     26.62 o 
   0   9  -7       57.69       46.17     20.64 o 
   1   9  -7       14.98       22.40     18.41 o 
   2   9  -7       83.24       70.56     14.14 o 
   3   9  -7       12.31        3.87     10.62 o 
   4   9  -7      120.82      128.72     13.79 o 
   5   9  -7       67.02       79.94     13.71 o 
   6   9  -7       92.18      108.16     15.47 o 
   7   9  -7       56.42       76.08     15.66 o 
   8   9  -7       31.05       46.99     15.93 o 
   9   9  -7      146.02      223.86     36.64 o 
  -8  10  -7       69.26       78.44     35.50 o 
  -7  10  -7       52.69        4.95     30.34 o 
  -6  10  -7       19.48       18.61     19.45 o 
  -5  10  -7      148.60      134.65     22.79 o 
  -4  10  -7      102.77       66.35     24.05 o 
  -3  10  -7      131.21      166.32     25.48 o 
  -2  10  -7      123.47      159.73     26.57 o 
  -1  10  -7      530.55      418.98     37.32 o 
   0  10  -7      276.50      290.75     31.20 o 
   1  10  -7      150.26      147.45     26.49 o 
   2  10  -7      372.87      333.39     22.15 o 
   3  10  -7      459.57      514.12     29.75 o 
   4  10  -7      396.26      388.85     21.33 o 
   5  10  -7      125.36      121.13     15.03 o 
   6  10  -7      140.52      195.20     28.47 o 
   7  10  -7      121.17      112.91     31.20 o 
   8  10  -7       52.90       68.13     30.92 o 
  -6  11  -7       87.71      103.27     29.15 o 
  -5  11  -7       44.59       44.48     25.47 o 
  -4  11  -7       82.30       96.93     30.06 o 
  -3  11  -7      496.92      500.08     49.53 o 
  -2  11  -7      165.37       98.97     25.71 o 
  -1  11  -7      109.73       85.84     25.47 o 
   0  11  -7      229.75      224.63     70.42 o 
   1  11  -7      297.98      330.66     22.70 o 
   2  11  -7      238.43      257.97     20.95 o 
   3  11  -7       32.96       18.26     23.76 o 
   4  11  -7       92.65      121.92     26.96 o 
   5  11  -7       67.67      103.70     25.42 o 
   6  11  -7       51.14       65.29     20.38 o 
  -4  12  -7        6.84        9.73     34.35 o 
  -3  12  -7        0.53       27.48     31.49 o 
  -2  12  -7       27.28        3.69     23.28 o 
  -1  12  -7      132.84      151.66     47.52 o 
   0  12  -7      109.60      116.56     46.09 o 
   1  12  -7        2.82       -2.22     23.96 o 
   2  12  -7        9.91       55.99     23.52 o 
   3  12  -7       38.55       60.27     26.05 o 
   4  12  -7      136.96      164.32     38.93 o 
   0   1  -6     1047.63      988.96     22.46 o 
   1   1  -6      444.65      504.01     12.36 o 
  -1   2  -6      474.03      515.97     13.47 o 
   0   2  -6      701.20      703.19     19.88 o 
   1   2  -6      245.80      267.39      7.75 o 
   2   2  -6     1467.19     1475.40     47.56 o 
  -2   3  -6     3243.32     3301.37     94.94 o 
  -1   3  -6      160.61      139.69      5.83 o 
   0   3  -6      242.35      260.92      8.42 o 
   1   3  -6     5436.97     5459.27    138.81 o 
   2   3  -6     1982.52     1921.52     54.11 o 
   3   3  -6     1663.40     1699.61     49.85 o 
  -3   4  -6      983.30      895.50     30.55 o 
  -2   4  -6      467.77      494.27     22.72 o 
  -1   4  -6      541.89      528.75     19.70 o 
   0   4  -6     3239.78     3194.08     82.49 o 
   1   4  -6      704.19      718.88     19.25 o 
   2   4  -6       49.91       49.22      6.15 o 
   3   4  -6      377.91      387.77     15.81 o 
   4   4  -6      998.06      937.78     31.27 o 
  -4   5  -6       77.90       81.73      8.83 o 
  -3   5  -6      418.21      442.90     18.34 o 
  -2   5  -6     1177.35     1165.27     43.45 o 
  -1   5  -6      532.31      516.70     24.38 o 
   0   5  -6      212.18      207.61      8.28 o 
   1   5  -6      113.02      130.63      6.75 o 
   2   5  -6     1158.58     1127.77     35.09 o 
   3   5  -6     1323.25     1244.36     37.86 o 
   4   5  -6      487.09      500.25     19.13 o 
   5   5  -6      560.45      546.14     20.79 o 
  -5   6  -6     1019.19     1004.63     33.74 o 
  -4   6  -6      989.27      967.21     32.73 o 
  -3   6  -6      253.50      268.72     16.68 o 
  -2   6  -6     2355.61     2381.13     83.54 o 
  -1   6  -6       70.12       57.75      8.62 o 
   0   6  -6       24.11       52.01     10.68 o 
   1   6  -6     3291.11     3196.44    101.73 o 
   2   6  -6     1936.17     1843.63     52.94 o 
   3   6  -6      150.75      151.34     10.08 o 
   4   6  -6      803.33      782.16     27.37 o 
   5   6  -6      103.24      102.11      9.87 o 
   6   6  -6       36.76       32.43      8.83 o 
  -6   7  -6      137.21      146.07     14.25 o 
  -5   7  -6      172.43      151.36     13.62 o 
  -4   7  -6     1526.82     1486.60     51.59 o 
  -3   7  -6      313.84      308.46     19.53 o 
  -2   7  -6       66.71       74.61     10.29 o 
  -1   7  -6     1344.45     1347.90     64.59 o 
   0   7  -6       63.36       47.33     15.90 o 
   1   7  -6      125.07      132.53     20.44 o 
   2   7  -6       91.78       66.82      7.98 o 
   3   7  -6      323.65      310.70     14.74 o 
   4   7  -6      764.88      788.08     27.50 o 
   5   7  -6      926.75      899.48     31.46 o 
   6   7  -6      130.66      122.40     13.20 o 
   7   7  -6      156.79      154.85     15.35 o 
  -7   8  -6       22.47       19.45     12.17 o 
  -6   8  -6       74.76      111.30     15.77 o 
  -5   8  -6      191.35      207.67     15.82 o 
  -4   8  -6       20.03       20.60     10.53 o 
  -3   8  -6      268.13      271.89     40.08 o 
  -2   8  -6      331.63      326.15     28.53 o 
  -1   8  -6     1835.28     1864.47     86.57 o 
   0   8  -6       78.64       44.07     17.58 o 
   1   8  -6      212.62      202.02     23.66 o 
   2   8  -6     1013.19      984.05     31.96 o 
   3   8  -6      537.41      514.93     20.44 o 
   4   8  -6        5.74        9.89     10.02 o 
   5   8  -6      400.43      398.45     21.22 o 
   6   8  -6      253.92      228.85     16.69 o 
   7   8  -6       26.07       33.94     12.85 o 
   8   8  -6      108.10      112.58     16.15 o 
  -8   9  -6       53.44       68.35     15.56 o 
  -7   9  -6       21.70       21.25     13.49 o 
  -6   9  -6       53.23       91.88     18.63 o 
  -5   9  -6      162.11      134.39     19.44 o 
  -4   9  -6      155.05      169.76     24.43 o 
  -3   9  -6      589.15      565.59     37.95 o 
  -2   9  -6      413.61      422.37     33.66 o 
  -1   9  -6       40.85       26.91     18.62 o 
   0   9  -6      814.59      827.92     49.85 o 
   1   9  -6      316.38      354.67     31.46 o 
   2   9  -6       19.18       16.33     10.80 o 
   3   9  -6       58.95       80.70     11.72 o 
   4   9  -6       50.33       57.77     11.86 o 
   5   9  -6       17.86       40.89     12.00 o 
   6   9  -6      187.81      187.23     16.48 o 
   7   9  -6       93.74      112.56     15.57 o 
   8   9  -6       65.71       54.74     26.67 o 
   9   9  -6        3.43        9.02     20.90 o 
  -8  10  -6       33.11       13.17     37.22 o 
  -7  10  -6      154.99      147.46     23.47 o 
  -6  10  -6      180.31      209.49     24.35 o 
  -5  10  -6      259.90      291.76     30.55 o 
  -4  10  -6      242.92      285.77     31.22 o 
  -3  10  -6      271.72      239.46     27.72 o 
  -2  10  -6      276.80      295.32     29.95 o 
  -1  10  -6       76.15      117.38     23.79 o 
   0  10  -6       60.82       67.64     22.22 o 
   1  10  -6       52.22       28.01     20.87 o 
   2  10  -6      109.17      153.19     16.44 o 
   3  10  -6      178.10      194.38     17.48 o 
   4  10  -6      503.44      525.42     29.52 o 
   5  10  -6        2.16      -15.43     15.43 o 
   6  10  -6      130.94      149.92     21.54 o 
   7  10  -6       93.42       96.45     20.57 o 
   8  10  -6        3.02      -17.24     21.32 o 
  -7  11  -6       30.19       52.10     35.50 o 
  -6  11  -6       14.40       -6.73     24.90 o 
  -5  11  -6       84.13       64.44     21.54 o 
  -4  11  -6      186.75      148.95     51.82 o 
  -3  11  -6       17.29        3.72     22.27 o 
  -2  11  -6      186.64      234.48     39.51 o 
  -1  11  -6      498.72      486.11     44.37 o 
   0  11  -6      279.24      262.31     30.29 o 
   1  11  -6      130.28      172.06     17.32 o 
   2  11  -6      311.01      358.68     23.22 o 
   3  11  -6       26.43       -2.24     21.76 o 
   4  11  -6       93.14      128.56     26.82 o 
   5  11  -6      111.86      132.43     26.23 o 
   6  11  -6        1.50        0.87     23.07 o 
   7  11  -6       11.45       -1.28     23.52 o 
  -5  12  -6      186.10      175.20     41.22 o 
  -4  12  -6       57.67      111.07     34.35 o 
  -3  12  -6      289.64      269.04     43.51 o 
  -2  12  -6      439.70      394.11     42.37 o 
  -1  12  -6      597.06      704.65     47.35 o 
   0  12  -6      295.68      338.14     74.43 o 
   1  12  -6       90.27      103.94     26.41 o 
   2  12  -6       82.36       55.64     25.57 o 
   3  12  -6       41.99       59.53     25.17 o 
   4  12  -6      168.19      191.37     42.94 o 
   5  12  -6      132.59      157.16     29.30 o 
  -1  13  -6      145.18      188.37     42.37 o 
   0  13  -6       52.10       96.19     36.07 o 
   1  13  -6       14.22       65.27     34.93 o 
   0   1  -5    10788.07    11015.96    262.62 o 
   1   1  -5    12407.33    12851.84    268.40 o 
  -1   2  -5     5917.53     5971.14    146.45 o 
   0   2  -5      124.37      128.40      5.51 o 
   1   2  -5     4827.42     5071.23    107.56 o 
   2   2  -5     5782.20     5728.46    160.19 o 
  -2   3  -5     3520.74     3697.99    105.65 o 
  -1   3  -5     1013.70     1003.75     33.87 o 
   0   3  -5      283.70      227.67      7.47 o 
   1   3  -5     3221.75     3306.40     84.91 o 
   2   3  -5      818.06      823.23     26.58 o 
   3   3  -5       76.65       72.11      6.24 o 
  -3   4  -5       13.86        4.17      5.00 o 
  -2   4  -5      567.36      552.56     22.44 o 
  -1   4  -5     5704.10     5448.59    191.27 o 
   0   4  -5     3663.08     3756.90     95.19 o 
   1   4  -5     1285.84     1365.65     38.57 o 
   2   4  -5     1277.72     1307.53     39.04 o 
   3   4  -5     1266.15     1152.85     38.88 o 
   4   4  -5     1718.46     1678.47     49.31 o 
  -4   5  -5     1188.80     1237.00     36.24 o 
  -3   5  -5     3923.49     3851.80    134.19 o 
  -2   5  -5     4024.76     3891.67    133.84 o 
  -1   5  -5     4802.29     4902.35    168.78 o 
   0   5  -5     1945.57     1969.09     54.49 o 
   1   5  -5     2476.19     2478.02     80.19 o 
   2   5  -5     2213.88     2234.46     57.49 o 
   3   5  -5      274.94      280.23     12.93 o 
   4   5  -5     1202.14     1203.70     36.96 o 
   5   5  -5     1082.40     1057.91     32.38 o 
  -5   6  -5      288.19      279.32     14.20 o 
  -4   6  -5      175.30      170.19     15.16 o 
  -3   6  -5      615.01      599.91     29.15 o 
  -2   6  -5      483.93      474.41     22.59 o 
  -1   6  -5      913.37      956.49     39.13 o 
   0   6  -5      738.55      726.24     33.66 o 
   1   6  -5      229.64      234.40     13.69 o 
   2   6  -5      934.63      951.93     30.56 o 
   3   6  -5      276.19      279.91     12.67 o 
   4   6  -5      765.52      823.24     27.90 o 
   5   6  -5     1768.58     1783.60     55.35 o 
   6   6  -5      154.24      165.08     11.74 o 
  -6   7  -5       13.64       11.10     10.52 o 
  -5   7  -5      541.69      527.63     21.44 o 
  -4   7  -5      276.11      276.95     15.91 o 
  -3   7  -5     1184.57     1137.57     42.07 o 
  -2   7  -5      513.22      479.13     23.44 o 
  -1   7  -5     2241.03     2168.65    103.60 o 
   0   7  -5     1083.65     1082.54     57.42 o 
   1   7  -5     1012.63      893.28     54.23 o 
   2   7  -5     1547.21     1469.50     47.07 o 
   3   7  -5     1826.72     1825.83     55.52 o 
   4   7  -5      702.02      669.36     24.51 o 
   5   7  -5      743.02      767.05     27.73 o 
   6   7  -5      738.46      728.60     29.59 o 
   7   7  -5      187.22      197.70     15.87 o 
  -7   8  -5       63.26       67.13     13.46 o 
  -6   8  -5      109.96      130.46     14.27 o 
  -5   8  -5      503.08      455.95     22.68 o 
  -4   8  -5      718.22      679.29     31.17 o 
  -3   8  -5      262.93      259.20     26.81 o 
  -2   8  -5      529.70      494.00     33.66 o 
  -1   8  -5     2894.82     2623.38    133.78 o 
   0   8  -5     1095.75     1052.00     70.42 o 
   1   8  -5      515.88      499.01     31.71 o 
   2   8  -5       28.91       25.46     10.34 o 
   3   8  -5     1837.22     1841.59     55.71 o 
   4   8  -5      348.97      360.61     18.39 o 
   5   8  -5      102.90      101.54     12.54 o 
   6   8  -5      312.36      323.67     19.13 o 
   7   8  -5      116.93       95.78     14.23 o 
   8   8  -5       49.66       23.24     13.66 o 
  -8   9  -5       85.96      111.15     19.51 o 
  -7   9  -5      173.49      167.92     17.23 o 
  -6   9  -5      191.05      226.54     17.68 o 
  -5   9  -5       71.99       59.28     17.01 o 
  -4   9  -5       70.46       49.53     27.20 o 
  -3   9  -5      135.41      177.56     24.04 o 
  -2   9  -5      554.42      535.94     37.66 o 
  -1   9  -5      251.50      205.94     25.09 o 
   0   9  -5       18.33       57.54     18.62 o 
   1   9  -5       51.92       50.53     19.56 o 
   2   9  -5      155.48      159.22     14.90 o 
   3   9  -5      224.86      240.97     17.60 o 
   4   9  -5       56.02       25.50     10.10 o 
   5   9  -5        1.57       -0.26     10.78 o 
   6   9  -5      155.22      185.38     16.34 o 
   7   9  -5      195.19      200.17     21.40 o 
   8   9  -5       28.20       17.61     16.77 o 
   9   9  -5       74.73       71.64     24.02 o 
  -8  10  -5       36.24       13.17     34.93 o 
  -7  10  -5       67.52       83.79     20.43 o 
  -6  10  -5       66.84      105.71     20.80 o 
  -5  10  -5      142.55      188.76     22.30 o 
  -4  10  -5      105.37      106.79     23.15 o 
  -3  10  -5      199.70      252.08     27.86 o 
  -2  10  -5      124.01      100.04     22.26 o 
  -1  10  -5       55.96       26.91     27.48 o 
   0  10  -5      251.31      332.78     46.95 o 
   1  10  -5      556.49      531.07     38.71 o 
   2  10  -5      368.18      411.24     24.44 o 
   3  10  -5       67.60       65.31     16.47 o 
   4  10  -5      207.91      243.43     28.69 o 
   5  10  -5      264.04      278.97     24.18 o 
   6  10  -5       23.83       19.71     16.82 o 
   7  10  -5       15.61       17.46     22.87 o 
   8  10  -5       30.37       27.59     22.14 o 
  -7  11  -5       53.27       54.39     40.08 o 
  -6  11  -5       36.29       33.43     25.01 o 
  -5  11  -5      180.46      197.68     28.38 o 
  -4  11  -5      172.84      217.68     28.12 o 
  -3  11  -5      236.95      218.62     29.48 o 
  -2  11  -5      340.46      351.38     34.56 o 
  -1  11  -5      538.67      497.54     40.33 o 
   0  11  -5      301.57      314.64     32.52 o 
   1  11  -5      150.00      129.85     24.47 o 
   2  11  -5      351.68      377.78     34.72 o 
   3  11  -5      353.93      382.70     35.50 o 
   4  11  -5       63.70       87.32     67.85 o 
   5  11  -5       28.03       41.23     21.81 o 
   6  11  -5       44.18       74.28     24.75 o 
   7  11  -5       23.63       35.25     35.50 o 
  -5  12  -5       23.87       23.56     63.27 o 
  -4  12  -5       62.16       60.12     33.78 o 
  -3  12  -5       39.65       61.25     25.01 o 
  -2  12  -5        3.12       -6.30     29.77 o 
  -1  12  -5       16.97       27.04     23.31 o 
   0  12  -5       52.97       58.23     23.88 o 
   1  12  -5      103.71      137.10     40.36 o 
   2  12  -5      119.24      153.69     45.52 o 
   3  12  -5       32.44       57.51     23.39 o 
   4  12  -5       55.21       78.00     24.48 o 
   5  12  -5       49.64       57.00     25.92 o 
  -2  13  -5       32.58       59.54     33.78 o 
  -1  13  -5       40.85      100.77     36.64 o 
   0  13  -5      112.94      142.77     29.51 o 
   1  13  -5      141.63      185.07     50.38 o 
   2  13  -5       80.72      119.37     39.79 o 
   0   0  -4    50766.68    51746.35   5137.72 o 
   0   1  -4    14729.57    15213.71    347.17 o 
   1   1  -4     2063.43     2154.45     51.31 o 
  -1   2  -4      767.26      766.47     22.61 o 
   0   2  -4     5859.26     6448.78    150.41 o 
   1   2  -4     3670.05     3619.13    110.13 o 
   2   2  -4     2423.78     2433.47     71.30 o 
  -2   3  -4      246.28      254.76     15.39 o 
  -1   3  -4     1293.49     1262.63     52.09 o 
   0   3  -4     2279.51     2181.75     52.19 o 
   1   3  -4      487.76      499.33     14.42 o 
   2   3  -4     1021.75      940.06     28.08 o 
   3   3  -4     3036.96     2839.76     86.47 o 
  -3   4  -4     1075.51     1131.80     37.78 o 
  -2   4  -4     3825.32     3706.10    133.20 o 
  -1   4  -4        2.26       -0.39      7.41 o 
   0   4  -4        7.60        5.52      2.91 o 
   1   4  -4     3224.11     3250.42     85.32 o 
   2   4  -4      380.31      431.22     15.43 o 
   3   4  -4      591.97      581.76     19.24 o 
   4   4  -4     1280.97     1217.45     39.47 o 
  -4   5  -4      857.67      845.55     29.70 o 
  -3   5  -4      202.06      193.62     11.46 o 
  -2   5  -4      942.03      946.24     40.67 o 
  -1   5  -4     1590.95     1594.81     61.16 o 
   0   5  -4     1065.06     1103.36     35.84 o 
   1   5  -4     2750.35     2676.85     91.07 o 
   2   5  -4      949.81      923.98     28.09 o 
   3   5  -4      590.00      626.12     21.00 o 
   4   5  -4     1051.80     1029.16     34.12 o 
   5   5  -4      684.27      655.89     21.74 o 
  -5   6  -4      873.71      881.36     29.84 o 
  -4   6  -4      867.57      833.12     32.54 o 
  -3   6  -4     1385.15     1348.23     57.25 o 
  -2   6  -4      493.33      464.08     23.78 o 
  -1   6  -4      912.50      821.60     50.38 o 
   0   6  -4     3115.94     2976.97    113.09 o 
   1   6  -4      512.83      517.22     21.37 o 
   2   6  -4     1060.18     1090.32     34.72 o 
   3   6  -4      609.08      572.82     20.98 o 
   4   6  -4       15.80       12.20      6.48 o 
   5   6  -4      306.23      289.26     14.28 o 
   6   6  -4     1658.44     1645.47     51.73 o 
  -6   7  -4      603.54      588.95     22.71 o 
  -5   7  -4      853.09      839.20     33.44 o 
  -4   7  -4       98.98       91.60     12.10 o 
  -3   7  -4      251.63      259.57     20.33 o 
  -2   7  -4      761.45      733.09     58.08 o 
  -1   7  -4      803.88      743.05     30.80 o 
   0   7  -4       15.08        7.59     13.75 o 
   1   7  -4      987.14      962.46     95.90 o 
   2   7  -4      492.74      494.17     18.53 o 
   3   7  -4      797.51      758.97     25.84 o 
   4   7  -4      269.93      268.48     13.48 o 
   5   7  -4       32.88       34.11      7.95 o 
   6   7  -4      620.41      645.52     27.34 o 
   7   7  -4      119.46      118.37     14.54 o 
  -7   8  -4      427.68      521.38     25.66 o 
  -6   8  -4      265.74      249.77     17.28 o 
  -5   8  -4      155.61      151.06     13.67 o 
  -4   8  -4      305.66      306.46     29.32 o 
  -3   8  -4      377.99      379.31     26.79 o 
  -2   8  -4     1133.57     1101.98     61.69 o 
  -1   8  -4      676.28      682.28     43.41 o 
   0   8  -4      211.30      217.57     22.98 o 
   1   8  -4     2444.12     2432.04    165.47 o 
   2   8  -4       89.75       65.44     10.72 o 
   3   8  -4      455.70      483.37     21.51 o 
   4   8  -4      792.81      833.38     31.32 o 
   5   8  -4      102.24       87.94     11.87 o 
   6   8  -4      119.72      142.66     14.33 o 
   7   8  -4      484.47      521.78     25.94 o 
   8   8  -4       51.90       59.43     16.47 o 
  -8   9  -4        6.73       12.67     16.15 o 
  -7   9  -4      501.18      513.68     26.06 o 
  -6   9  -4      457.74      458.75     24.39 o 
  -5   9  -4       95.76       95.76     13.80 o 
  -4   9  -4      546.25      582.47     40.10 o 
  -3   9  -4      106.78      147.90     22.62 o 
  -2   9  -4      244.56      251.02     48.09 o 
  -1   9  -4     1380.12     1235.55     87.03 o 
   0   9  -4      607.00      570.62     37.19 o 
   1   9  -4      337.54      385.58     30.23 o 
   2   9  -4      697.54      678.25     31.53 o 
   3   9  -4       53.10       29.79     12.69 o 
   4   9  -4      414.50      409.92     20.81 o 
   5   9  -4      208.61      233.83     16.35 o 
   6   9  -4       78.85       72.81     16.56 o 
   7   9  -4      137.76      132.88     19.50 o 
   8   9  -4       15.98       -9.59     16.28 o 
   9   9  -4       88.68       99.76     24.07 o 
  -9  10  -4      162.48      203.25     37.79 o 
  -8  10  -4      265.21      296.76     39.51 o 
  -7  10  -4      114.92      152.32     22.41 o 
  -6  10  -4      151.43      179.66     22.32 o 
  -5  10  -4      345.51      381.20     44.24 o 
  -4  10  -4      112.38       96.57     29.20 o 
  -3  10  -4      209.25      233.42     26.65 o 
  -2  10  -4      587.20      576.19     74.43 o 
  -1  10  -4      267.75      219.05     26.57 o 
   0  10  -4      296.75      241.42     26.68 o 
   1  10  -4      251.06      252.16     27.68 o 
   2  10  -4      595.41      625.04     35.94 o 
   3  10  -4       49.28      101.51     35.50 o 
   4  10  -4       14.38       23.11     26.34 o 
   5  10  -4       22.70        3.96     18.61 o 
   6  10  -4       35.93       56.69     19.70 o 
   7  10  -4       85.57       76.36     25.59 o 
   8  10  -4       25.36       22.17     26.05 o 
   9  10  -4       44.18       56.68     30.92 o 
  -7  11  -4       61.73       73.29     39.51 o 
  -6  11  -4      151.86      154.41     27.76 o 
  -5  11  -4       36.63       29.15     18.38 o 
  -4  11  -4       29.28       34.48     21.52 o 
  -3  11  -4        2.14       19.42     20.78 o 
  -2  11  -4      144.85      120.26     23.11 o 
  -1  11  -4       23.17       25.16     20.54 o 
   0  11  -4      184.62      194.26     26.40 o 
   1  11  -4      189.17      209.63     26.62 o 
   2  11  -4       85.81      102.99     22.56 o 
   3  11  -4       60.82       95.45     58.11 o 
   4  11  -4      151.29      137.28     26.33 o 
   5  11  -4       65.31       93.39     51.53 o 
   6  11  -4       52.15       57.80     22.23 o 
   7  11  -4       62.06       56.68     32.64 o 
  -6  12  -4       23.83       69.68     25.31 o 
  -5  12  -4       81.50      121.82     43.51 o 
  -4  12  -4      136.81      181.39     27.62 o 
  -3  12  -4      233.29      220.27     28.61 o 
  -2  12  -4      107.99      119.10     25.92 o 
  -1  12  -4      350.53      422.61     59.26 o 
   0  12  -4      333.53      330.12     34.12 o 
   1  12  -4      152.79      166.36     27.55 o 
   2  12  -4      278.05      305.32     32.14 o 
   3  12  -4      539.87      554.51     43.57 o 
   4  12  -4      116.49      131.46     27.87 o 
   5  12  -4       33.00       52.05     23.80 o 
   6  12  -4       30.49       40.65     34.35 o 
  -3  13  -4      107.76      134.55     37.22 o 
  -2  13  -4       53.68       77.29     34.35 o 
  -1  13  -4        6.72       19.78     23.93 o 
   0  13  -4       34.76       51.23     23.23 o 
   1  13  -4       58.95       89.24     26.23 o 
   2  13  -4       32.36       14.63     24.20 o 
   3  13  -4       50.85       72.33     27.31 o 
   0   1  -3     2757.89     2966.39     73.73 o 
   1   1  -3     6166.88     6100.77    146.09 o 
  -1   2  -3    10146.20    10794.03    361.92 o 
   0   2  -3    10906.31    11227.27    264.21 o 
   1   2  -3     4055.21     4126.72    110.64 o 
   2   2  -3      121.59      135.11      6.23 o 
  -2   3  -3     4038.38     3967.35    138.72 o 
  -1   3  -3     2180.12     2136.00     67.95 o 
   0   3  -3     1462.23     1640.66     43.53 o 
   1   3  -3      736.99      784.54     27.75 o 
   2   3  -3     1002.48      987.05     30.71 o 
   3   3  -3     1064.49     1016.31     29.62 o 
  -3   4  -3     2503.20     2484.59     90.56 o 
  -2   4  -3     3634.21     3648.15    121.52 o 
  -1   4  -3     1294.44     1345.95     48.98 o 
   0   4  -3      695.66      660.92     21.02 o 
   1   4  -3     3537.59     3551.11    103.07 o 
   2   4  -3     5442.51     5517.26    136.00 o 
   3   4  -3     1359.71     1362.01     40.76 o 
   4   4  -3     1108.38     1107.87     31.50 o 
  -4   5  -3     2601.71     2473.59     75.63 o 
  -3   5  -3      611.16      639.98     34.52 o 
  -2   5  -3     1829.31     1899.22     73.46 o 
  -1   5  -3     3260.12     3276.48    119.31 o 
   0   5  -3     8054.45     8293.12    372.06 o 
   1   5  -3     3394.35     3491.58    113.36 o 
   2   5  -3     2234.48     2276.40     66.45 o 
   3   5  -3      985.42      959.41     29.27 o 
   4   5  -3     1081.88     1127.66     33.47 o 
   5   5  -3      378.92      387.77     15.76 o 
  -5   6  -3        3.51       -7.07      7.96 o 
  -4   6  -3      647.21      637.48     28.92 o 
  -3   6  -3      923.25      884.47     37.12 o 
  -2   6  -3      404.05      429.19     22.13 o 
  -1   6  -3     4753.13     4772.51    169.12 o 
   0   6  -3      134.66      131.29     16.58 o 
   1   6  -3      287.80      280.06     22.74 o 
   2   6  -3      553.55      545.23     18.39 o 
   3   6  -3     1449.56     1433.48     43.67 o 
   4   6  -3      123.24      132.54      8.83 o 
   5   6  -3      186.63      192.38     11.68 o 
   6   6  -3      546.83      560.20     21.37 o 
  -6   7  -3      600.25      602.33     26.22 o 
  -5   7  -3      378.39      337.35     22.23 o 
  -4   7  -3      185.96      199.73     15.25 o 
  -3   7  -3     1499.22     1470.77     56.21 o 
  -2   7  -3       38.94       26.45      8.58 o 
  -1   7  -3        9.41        2.73     12.34 o 
   0   7  -3     1214.57     1117.80     45.37 o 
   1   7  -3     2036.40     2001.79     96.54 o 
   2   7  -3     1434.49     1393.23     42.17 o 
   3   7  -3     1880.33     1866.39     55.40 o 
   4   7  -3     1089.08     1054.21     32.96 o 
   5   7  -3      319.89      333.36     17.69 o 
   6   7  -3      245.76      257.08     16.05 o 
   7   7  -3      301.14      301.29     26.78 o 
  -7   8  -3      313.04      320.21     19.36 o 
  -6   8  -3      481.46      531.32     24.57 o 
  -5   8  -3      268.64      296.74     17.77 o 
  -4   8  -3      475.35      449.59     24.40 o 
  -3   8  -3     1450.42     1393.47     55.53 o 
  -2   8  -3     1928.18     1903.44    136.55 o 
  -1   8  -3     1129.75     1158.63     87.60 o 
   0   8  -3      521.84      567.74     38.84 o 
   1   8  -3      539.17      554.36     33.94 o 
   2   8  -3     1049.86     1038.74     41.50 o 
   3   8  -3      282.07      263.79     17.32 o 
   4   8  -3      410.35      400.91     19.37 o 
   5   8  -3      479.58      477.81     22.07 o 
   6   8  -3       73.25       64.04     11.87 o 
   7   8  -3       18.71        8.60     13.50 o 
   8   8  -3       80.51       92.59     17.15 o 
  -8   9  -3      316.96      290.30     24.30 o 
  -7   9  -3      115.95      112.97     15.39 o 
  -6   9  -3       23.60       42.44     12.86 o 
  -5   9  -3      301.31      328.48     19.62 o 
  -4   9  -3      288.95      302.79     20.43 o 
  -3   9  -3      238.41      248.24     46.66 o 
  -2   9  -3      290.88      362.51     75.00 o 
  -1   9  -3      460.41      457.46     32.77 o 
   0   9  -3       87.77      119.02     20.54 o 
   1   9  -3      135.96       89.73     19.38 o 
   2   9  -3       45.81       56.11     10.60 o 
   3   9  -3      388.17      403.43     23.15 o 
   4   9  -3        8.61       21.40     16.39 o 
   5   9  -3      577.52      602.78     33.11 o 
   6   9  -3      138.19      124.07     17.59 o 
   7   9  -3       47.59       60.47     16.43 o 
   8   9  -3      135.50      112.66     21.83 o 
   9   9  -3       65.94       70.97     22.70 o 
  -9  10  -3        1.07        1.72     28.05 o 
  -8  10  -3        0.39        4.58     25.19 o 
  -7  10  -3       39.97       62.55     17.52 o 
  -6  10  -3       57.98       40.68     17.51 o 
  -5  10  -3      161.18      200.06     21.34 o 
  -4  10  -3       94.06      107.85     21.63 o 
  -3  10  -3       59.44       45.02     18.57 o 
  -2  10  -3      203.38      234.74     39.79 o 
  -1  10  -3      614.51      650.52     41.42 o 
   0  10  -3      519.07      497.64     37.08 o 
   1  10  -3      184.95      229.10     26.39 o 
   2  10  -3      541.20      493.26     36.73 o 
   3  10  -3     1069.93     1149.03     85.31 o 
   4  10  -3      230.53      200.69     25.65 o 
   5  10  -3        0.59        7.09     19.23 o 
   6  10  -3      447.07      472.92     36.92 o 
   7  10  -3       32.98       22.89     17.40 o 
   8  10  -3        4.47        9.73     28.63 o 
   9  10  -3       50.84       69.28     32.06 o 
  -6  11  -3       61.39       62.78     19.42 o 
  -5  11  -3      152.79      177.44     22.27 o 
  -4  11  -3      547.05      605.72     98.76 o 
  -3  11  -3      605.91      591.48     58.40 o 
  -2  11  -3      516.43      496.10     38.13 o 
  -1  11  -3      359.63      387.86     39.51 o 
   0  11  -3      214.24      205.63     25.72 o 
   1  11  -3      298.50      372.55     33.14 o 
   2  11  -3      103.83       71.21     20.35 o 
   3  11  -3       11.82       29.56     33.49 o 
   4  11  -3       60.86       99.77     22.91 o 
   5  11  -3       27.08       21.10     20.36 o 
   6  11  -3       31.45       56.11     31.49 o 
   7  11  -3        1.63       28.63     30.34 o 
  -5  12  -3      119.15      123.96     26.55 o 
  -4  12  -3       95.32      147.34     26.00 o 
  -3  12  -3       54.47       57.92     22.63 o 
  -2  12  -3        0.75       14.90     20.01 o 
  -1  12  -3        9.25       14.96     21.18 o 
   0  12  -3       54.05       50.18     22.25 o 
   1  12  -3      169.57      184.52     33.49 o 
   2  12  -3       40.50       71.44     38.36 o 
   3  12  -3       12.14       21.00     22.25 o 
   4  12  -3      235.25      250.84     34.35 o 
   5  12  -3       34.42       26.34     30.92 o 
   6  12  -3       11.51       25.76     29.20 o 
  -3  13  -3       97.01      182.07     38.93 o 
  -2  13  -3      241.43      294.74     33.59 o 
  -1  13  -3      203.20      164.74     52.39 o 
   0  13  -3       49.76       23.39     30.06 o 
   1  13  -3       77.36       79.90     24.33 o 
   2  13  -3      167.81      215.03     30.81 o 
   3  13  -3       67.86      117.94     34.35 o 
   0   1  -2     6903.68     7072.53    170.66 o 
   1   1  -2     2856.94     2865.85     87.10 o 
  -1   2  -2     3101.05     3228.29     97.90 o 
   0   2  -2    26572.31    27234.64    763.09 o 
   1   2  -2     1202.53     1205.10     31.73 o 
   2   2  -2     1085.36     1067.12     34.69 o 
  -2   3  -2    11046.26    10917.96    382.34 o 
  -1   3  -2     6969.99     7269.74    260.26 o 
   0   3  -2     3133.25     3240.25     80.52 o 
   1   3  -2    13182.96    13480.30    366.61 o 
   2   3  -2     2051.85     2155.99     59.56 o 
   3   3  -2     1111.60     1096.88     35.32 o 
  -3   4  -2     4616.47     4576.15    168.03 o 
  -2   4  -2     1471.91     1549.13     56.60 o 
  -1   4  -2     4837.26     4907.45    164.50 o 
   0   4  -2     2808.56     2830.87    111.94 o 
   1   4  -2     2331.68     2250.62     73.95 o 
   2   4  -2      367.58      350.95     12.29 o 
   3   4  -2      952.30      928.62     31.22 o 
   4   4  -2     1721.22     1756.28     54.94 o 
  -4   5  -2      176.87      192.92     11.47 o 
  -3   5  -2      928.08      956.99     35.02 o 
  -2   5  -2     1162.26     1234.53     44.67 o 
  -1   5  -2     5919.89     6119.18    217.17 o 
   0   5  -2     3858.23     3951.41    180.77 o 
   1   5  -2       62.90       73.23      6.59 o 
   2   5  -2      573.52      572.46     18.84 o 
   3   5  -2     1457.40     1484.11     44.61 o 
   4   5  -2      329.16      340.20     13.42 o 
   5   5  -2     1172.62     1153.48     34.99 o 
  -5   6  -2     2081.21     2072.76     68.39 o 
  -4   6  -2     1907.22     1857.50     70.94 o 
  -3   6  -2      993.89      958.94     39.56 o 
  -2   6  -2     2800.70     2682.47     94.07 o 
  -1   6  -2     2294.27     2264.77    106.45 o 
   0   6  -2     2005.23     2043.62     94.32 o 
   2   6  -2      411.46      414.55     16.21 o 
   3   6  -2       54.81       54.90      6.75 o 
   4   6  -2     2915.39     2982.13     84.86 o 
   5   6  -2       94.17      100.56      8.55 o 
   6   6  -2      408.09      410.08     17.43 o 
  -6   7  -2      771.71      715.34     30.77 o 
  -5   7  -2       95.01       93.36     12.57 o 
  -4   7  -2      585.20      544.72     24.16 o 
  -3   7  -2     1618.41     1590.79     61.32 o 
  -2   7  -2      366.51      372.43     19.78 o 
  -1   7  -2     1185.44     1111.88     72.14 o 
   0   7  -2      480.44      500.42     23.25 o 
   1   7  -2       82.72       85.98     24.62 o 
   2   7  -2      336.72      318.48     17.82 o 
   3   7  -2      265.85      253.67     12.28 o 
   4   7  -2       62.71       76.97      7.48 o 
   5   7  -2     1247.58     1215.69     42.54 o 
   6   7  -2       67.15       53.56     10.74 o 
   7   7  -2      324.35      297.70     19.01 o 
  -7   8  -2       70.12       62.96     15.21 o 
  -6   8  -2       65.02       57.28     12.13 o 
  -5   8  -2      170.99      151.81     14.14 o 
  -4   8  -2      130.94      120.53     22.06 o 
  -3   8  -2      401.11      438.68     23.25 o 
  -2   8  -2      358.34      383.89     82.45 o 
  -1   8  -2       53.26       47.16     21.47 o 
   0   8  -2      391.16      372.55     32.92 o 
   1   8  -2      151.64      141.48     18.50 o 
   2   8  -2      146.08      170.02     20.10 o 
   3   8  -2      772.65      775.90     32.67 o 
   4   8  -2      311.63      292.80     16.14 o 
   5   8  -2     1052.07     1071.32     40.07 o 
   6   8  -2      151.54      143.32     17.63 o 
   7   8  -2      133.83      144.55     18.01 o 
   8   8  -2      194.46      261.39     32.33 o 
  -8   9  -2       29.09       42.94     33.21 o 
  -7   9  -2       30.68       35.11     14.78 o 
  -6   9  -2      121.73      151.82     15.10 o 
  -5   9  -2      795.47      869.82     35.65 o 
  -4   9  -2      322.30      305.56     20.90 o 
  -3   9  -2      113.07       94.55     19.38 o 
  -2   9  -2     1475.64     1483.08     77.06 o 
  -1   9  -2      580.66      517.14     36.15 o 
   0   9  -2      230.13      243.67     23.72 o 
   1   9  -2      747.55      738.31     57.83 o 
   2   9  -2      633.49      623.36     29.71 o 
   3   9  -2      400.27      470.64     35.11 o 
   4   9  -2      439.15      429.41     32.54 o 
   5   9  -2       90.47       98.15     20.42 o 
   6   9  -2      384.51      398.52     30.91 o 
   7   9  -2      155.22      141.27     18.74 o 
   8   9  -2       38.03       51.87     19.94 o 
   9   9  -2        1.58       19.31     20.19 o 
  -9  10  -2       44.76       25.76     30.34 o 
  -8  10  -2       89.39       99.62     67.85 o 
  -7  10  -2      343.89      365.67     26.85 o 
  -6  10  -2      188.37      224.41     18.02 o 
  -5  10  -2       62.99      109.80     13.96 o 
  -4  10  -2      299.80      347.52     30.23 o 
  -3  10  -2      223.27      197.12     23.62 o 
  -2  10  -2      160.93      157.08     21.52 o 
  -1  10  -2      286.58      313.21     27.09 o 
   0  10  -2      250.85      225.54     25.19 o 
   1  10  -2      147.79      174.99     37.79 o 
   2  10  -2      189.42      190.62     24.37 o 
   3  10  -2      247.73      241.55     25.57 o 
   4  10  -2      342.76      363.53     30.57 o 
   5  10  -2      139.77      140.55     24.07 o 
   6  10  -2      134.52      180.31     25.01 o 
   7  10  -2      197.85      245.05     37.79 o 
   8  10  -2       79.49       69.27     21.41 o 
   9  10  -2       26.16       64.12     32.06 o 
  -6  11  -2       55.33       27.79     23.03 o 
  -5  11  -2      112.62      178.52     29.93 o 
  -4  11  -2      325.45      341.26     31.61 o 
  -3  11  -2       48.05       51.64     19.32 o 
  -2  11  -2       37.21       66.68     22.62 o 
  -1  11  -2       35.99       35.84     18.82 o 
   0  11  -2      127.03      145.01     22.91 o 
   1  11  -2       57.91       61.01     18.82 o 
   2  11  -2      194.23      258.08     27.79 o 
   3  11  -2      361.03      330.93     32.36 o 
   4  11  -2      164.63      164.27     38.36 o 
   5  11  -2       54.90      118.52     30.92 o 
   6  11  -2      137.48      128.82     33.21 o 
   7  11  -2       82.97      120.23     36.07 o 
   8  11  -2       28.72       49.24     33.21 o 
  -5  12  -2       36.99       52.55     19.19 o 
  -4  12  -2        5.61       62.88     21.99 o 
  -3  12  -2      109.00      194.27     26.68 o 
  -2  12  -2      140.57      156.90     25.83 o 
  -1  12  -2       59.43       61.00     21.68 o 
   0  12  -2      286.76      315.23     30.53 o 
   1  12  -2      721.37      858.89     81.87 o 
   2  12  -2      338.78      441.28     37.58 o 
   3  12  -2      233.63      293.74     32.61 o 
   4  12  -2      224.73      231.31     41.80 o 
   5  12  -2      209.88      198.10     42.37 o 
   6  12  -2      119.25      193.52     41.22 o 
  -4  13  -2       82.78      110.50     33.78 o 
  -3  13  -2       54.21       43.37     23.31 o 
  -2  13  -2      110.36      118.35     35.21 o 
  -1  13  -2      329.24      343.10     34.40 o 
   0  13  -2      210.30      255.82     31.30 o 
   1  13  -2       60.30       70.25     24.45 o 
   2  13  -2       32.72       20.61     32.06 o 
   3  13  -2        9.68       18.89     32.64 o 
   4  13  -2       52.23       49.81     32.06 o 
   1   1  -1      137.51      135.95      4.84 o 
  -1   2  -1     8267.21     8668.21    276.96 o 
   0   2  -1     5542.91     5923.76    177.59 o 
   1   2  -1     1450.41     1468.12     35.58 o 
   2   2  -1     7454.69     7371.53    210.84 o 
  -2   3  -1     3711.30     3723.73    130.13 o 
  -1   3  -1     1140.15     1240.69     45.17 o 
   0   3  -1     4661.21     4656.90    201.82 o 
   1   3  -1     3639.67     3733.63    100.57 o 
   2   3  -1     1778.85     1860.69     51.71 o 
   3   3  -1      474.53      507.71     19.27 o 
  -3   4  -1     2086.31     2159.92     82.63 o 
  -2   4  -1      134.29      158.02     18.89 o 
  -1   4  -1     7347.73     7402.47    243.95 o 
   0   4  -1      100.44      121.15     10.53 o 
   1   4  -1     2083.29     2148.39     70.24 o 
   2   4  -1     1218.56     1157.61     37.50 o 
   3   4  -1     1395.27     1280.33     37.11 o 
   4   4  -1     1022.44      989.18     31.17 o 
  -4   5  -1      563.13      576.64     21.11 o 
  -3   5  -1     2235.01     2225.46     73.03 o 
  -2   5  -1     3369.51     3319.22    116.35 o 
  -1   5  -1      153.49      118.67      9.29 o 
   0   5  -1     4854.12     5133.38    188.27 o 
   1   5  -1     2741.28     2757.42     97.70 o 
   2   5  -1     2661.41     2582.57     70.70 o 
   3   5  -1     1516.16     1589.49     46.04 o 
   4   5  -1      201.76      206.27      9.46 o 
   5   5  -1      727.38      726.61     27.41 o 
  -5   6  -1      380.07      369.63     17.04 o 
  -4   6  -1      269.64      248.08     15.98 o 
  -3   6  -1      683.71      642.38     28.70 o 
  -2   6  -1      140.28      139.25     10.67 o 
  -1   6  -1      456.41      404.34     26.52 o 
   0   6  -1      392.14      369.86     19.75 o 
   1   6  -1      449.15      450.70     20.59 o 
   2   6  -1      337.29      308.87     12.64 o 
   3   6  -1      531.97      487.88     17.73 o 
   4   6  -1      803.24      806.15     24.73 o 
   5   6  -1     1760.91     1810.74     49.91 o 
   6   6  -1      224.17      225.55     12.73 o 
  -6   7  -1      161.32      173.34     14.08 o 
  -5   7  -1      505.53      498.43     21.93 o 
  -4   7  -1      152.25      146.98     13.33 o 
  -3   7  -1      553.50      611.45     39.95 o 
  -2   7  -1      905.08      907.19     42.42 o 
  -1   7  -1     3626.00     3612.95    147.97 o 
   0   7  -1     1221.15     1232.72     52.62 o 
   1   7  -1     3229.38     3164.19    119.62 o 
   2   7  -1     3204.17     3077.09    111.67 o 
   3   7  -1     2191.53     2192.57     71.23 o 
   4   7  -1      946.82      918.56     29.49 o 
   5   7  -1      706.72      690.88     26.47 o 
   6   7  -1      135.03      156.05     12.50 o 
   7   7  -1        5.04       14.89     12.25 o 
  -7   8  -1       94.37       77.67     15.46 o 
  -6   8  -1      294.27      320.83     18.44 o 
  -5   8  -1      265.98      286.81     17.92 o 
  -4   8  -1      464.54      457.37     23.55 o 
  -3   8  -1      573.37      538.28     49.81 o 
  -2   8  -1     1505.21     1488.61     82.35 o 
  -1   8  -1     1567.11     1532.96     61.63 o 
   0   8  -1     1504.81     1435.39     70.82 o 
   1   8  -1      523.08      595.24     38.45 o 
   2   8  -1      135.68      128.42     11.25 o 
   3   8  -1     1656.58     1663.58     59.72 o 
   4   8  -1      108.12       89.72     24.62 o 
   5   8  -1      260.87      302.43     21.47 o 
   6   8  -1      149.12      149.07     16.27 o 
   7   8  -1       33.09       33.57     13.70 o 
   8   8  -1      129.70      134.70     18.24 o 
  -8   9  -1       48.54       70.70     20.19 o 
  -7   9  -1       53.15       64.47     16.12 o 
  -6   9  -1      177.55      173.39     15.36 o 
  -5   9  -1      446.11      411.72     21.81 o 
  -4   9  -1       57.40       53.16     17.18 o 
  -3   9  -1      397.20      398.87     42.65 o 
  -2   9  -1      473.90      479.14     32.03 o 
  -1   9  -1        0.37        3.43     13.96 o 
   0   9  -1      205.15      202.85     23.47 o 
   1   9  -1      379.52      399.27     29.66 o 
   2   9  -1       43.54       26.41     14.42 o 
   3   9  -1      532.97      532.20     35.56 o 
   4   9  -1       49.07       53.38     17.76 o 
   5   9  -1       14.76       26.47     17.76 o 
   6   9  -1      248.75      258.10     27.31 o 
   7   9  -1      365.10      337.51     29.30 o 
   8   9  -1       53.91       50.38     20.65 o 
   9   9  -1       34.56       43.70     21.01 o 
  -9  10  -1       19.90      -17.75     29.77 o 
  -8  10  -1        0.21       -3.50     19.67 o 
  -7  10  -1       75.78       59.85     20.87 o 
  -6  10  -1       38.75       35.30     15.44 o 
  -5  10  -1       27.62       67.70     18.71 o 
  -4  10  -1        9.57       -3.84     16.47 o 
  -3  10  -1      129.83      133.75     20.54 o 
  -2  10  -1      374.76      389.73     30.64 o 
  -1  10  -1      281.87      381.57     30.47 o 
   0  10  -1      641.94      638.11     40.39 o 
   1  10  -1      960.34     1011.50     53.61 o 
   2  10  -1      622.91      584.88     41.42 o 
   3  10  -1      126.70      113.84     23.19 o 
   4  10  -1      245.78      282.74     39.22 o 
   5  10  -1       87.89       82.94     20.30 o 
   6  10  -1        2.04       -5.73     26.34 o 
   7  10  -1      105.00       95.04     29.77 o 
   8  10  -1       55.87       57.83     31.49 o 
   9  10  -1        6.46       30.34     31.49 o 
  -8  11  -1       88.47      108.21     32.06 o 
  -7  11  -1       14.24       35.50     30.34 o 
  -6  11  -1      180.66      237.03     41.80 o 
  -5  11  -1      283.07      342.27     90.46 o 
  -4  11  -1      417.08      380.86     38.36 o 
  -3  11  -1      522.77      511.54     38.71 o 
  -2  11  -1      769.98      771.09     47.10 o 
  -1  11  -1      616.53      573.16     40.94 o 
   0  11  -1      316.28      324.15     34.93 o 
   1  11  -1      183.33      178.94     23.47 o 
   2  11  -1      219.09      233.67     26.81 o 
   3  11  -1      210.15      232.08     27.55 o 
   4  11  -1        3.93        9.20     19.18 o 
   5  11  -1        2.40        6.30     25.19 o 
   6  11  -1       79.54       71.00     32.64 o 
   7  11  -1        8.33       12.60     30.34 o 
   8  11  -1       24.49        1.15     30.92 o 
  -5  12  -1      182.73      168.90     41.22 o 
  -4  12  -1       40.55       66.59     20.95 o 
  -3  12  -1       25.13       47.41     20.42 o 
  -2  12  -1       28.09       60.84     21.52 o 
  -1  12  -1       51.74       65.95     21.76 o 
   0  12  -1       81.40       94.43     22.55 o 
   1  12  -1       77.24       80.81     23.03 o 
   2  12  -1       34.06       58.78     22.06 o 
   3  12  -1       25.31       43.51     30.34 o 
   4  12  -1        1.74      -28.05     28.05 o 
   5  12  -1       11.94       11.45     30.92 o 
   6  12  -1       75.09      130.54     38.36 o 
  -4  13  -1      220.67      284.55     41.22 o 
  -3  13  -1      213.97      223.65     32.35 o 
  -2  13  -1      287.98      314.13     46.95 o 
  -1  13  -1      164.50      238.84     74.14 o 
   0  13  -1      104.32      132.46     26.28 o 
   1  13  -1       50.77       58.97     29.20 o 
   2  13  -1       15.44        9.16     30.92 o 
   3  13  -1       55.20      118.52     36.64 o 
   4  13  -1       89.68      149.43     40.08 o 
   0   1   0     9625.83     9436.01    398.16 o 
   1   1   0     3970.74     4244.58    126.67 o 
  -1   2   0      420.84      365.63     12.94 o 
   0   2   0     2973.23     3154.72    109.19 o 
   1   2   0    14673.05    14134.13    351.45 o 
   2   2   0     2803.44     2788.76     84.23 o 
  -2   3   0      443.11      480.71     19.56 o 
  -1   3   0     9503.43     9725.57    335.51 o 
   0   3   0    23521.59    23703.98    849.62 o 
   1   3   0      383.09      371.05     12.23 o 
   2   3   0      196.88      189.49      8.16 o 
   3   3   0     4367.20     4337.06    131.04 o 
  -3   4   0      364.35      339.97     16.29 o 
  -2   4   0     7821.49     7884.30    273.04 o 
  -1   4   0     5928.09     6134.04    212.77 o 
   0   4   0     2070.79     2309.73     85.21 o 
   1   4   0     1032.74     1043.29     40.14 o 
   2   4   0      167.98      213.21      8.15 o 
   3   4   0      415.53      371.07     14.65 o 
   4   4   0     2641.35     2622.82     81.15 o 
  -4   5   0      690.48      708.30     25.73 o 
  -3   5   0      290.74      338.50     17.15 o 
  -2   5   0     3443.63     3665.97    129.58 o 
  -1   5   0     1750.24     1832.07     82.17 o 
   0   5   0        0.08        1.99      4.23 o 
   1   5   0    11476.02    11941.82    430.08 o 
   2   5   0       18.29       21.74      4.13 o 
   3   5   0        0.24        4.67      3.38 o 
   4   5   0     1752.41     1772.02     51.62 o 
   5   5   0      201.74      206.53     11.83 o 
  -5   6   0      707.07      622.08     24.59 o 
  -4   6   0     1766.46     1719.57     66.72 o 
  -3   6   0     5017.45     4891.05    172.55 o 
  -2   6   0      509.17      482.48     22.69 o 
  -1   6   0     1393.47     1336.80     62.72 o 
   0   6   0     1660.79     1690.66     64.97 o 
   1   6   0       67.09       89.39      7.74 o 
   2   6   0     4088.65     4201.34    148.06 o 
   3   6   0      358.73      366.05     14.70 o 
   4   6   0        0.16        3.67      4.60 o 
   5   6   0     1975.63     1941.23     57.00 o 
   6   6   0     2892.00     2815.59     89.01 o 
  -6   7   0      405.54      390.93     19.42 o 
  -5   7   0      569.79      618.99     25.87 o 
  -4   7   0      686.15      673.27     31.59 o 
  -3   7   0       94.12       99.36     15.59 o 
  -2   7   0      464.89      495.74     30.74 o 
  -1   7   0      549.63      488.70     23.63 o 
   0   7   0      146.53      168.90     12.00 o 
   1   7   0      128.51      134.90     10.51 o 
   2   7   0      142.70      158.34     30.17 o 
   3   7   0      792.41      850.62     34.64 o 
   4   7   0      690.29      667.57     29.32 o 
   5   7   0       80.71       98.87     11.16 o 
   6   7   0       26.48       21.69     10.92 o 
   7   7   0      299.79      290.21     20.23 o 
  -7   8   0      392.14      384.75     25.00 o 
  -6   8   0      573.15      509.31     23.86 o 
  -5   8   0       72.58       69.94     11.24 o 
  -4   8   0      302.76      277.51     19.80 o 
  -3   8   0        3.12       25.50     24.05 o 
  -2   8   0      875.26      917.69     48.86 o 
  -1   8   0     2129.75     2013.20     78.28 o 
   0   8   0        1.07       20.15      7.04 o 
   1   8   0       11.11        8.57     15.74 o 
   2   8   0      338.22      318.54     17.42 o 
   3   8   0      432.47      441.74     47.81 o 
   4   8   0      187.00      228.53     21.59 o 
   5   8   0      396.48      385.74     29.20 o 
   6   8   0       20.15       34.22     12.96 o 
   7   8   0      385.67      419.48     25.97 o 
   8   8   0        8.16      -10.62     16.39 o 
  -8   9   0        0.49      -14.21     35.21 o 
  -7   9   0      377.72      413.34     32.95 o 
  -6   9   0      783.05      754.21     37.21 o 
  -5   9   0       18.29       22.50     10.39 o 
  -4   9   0      752.37      758.55     43.45 o 
  -3   9   0     1267.45     1337.77     66.74 o 
  -2   9   0       12.00       13.51     14.67 o 
  -1   9   0       13.19       -3.84     13.75 o 
   0   9   0     1453.72     1293.23     65.36 o 
   1   9   0       57.07       51.75     15.58 o 
   2   9   0      159.87      176.66     20.19 o 
   3   9   0      743.75      741.52     43.70 o 
   4   9   0      131.01      168.03     21.45 o 
   5   9   0      424.80      504.00     44.09 o 
   6   9   0      386.55      379.02     44.09 o 
   7   9   0        0.67       -6.30     22.33 o 
   8   9   0      181.55      167.94     30.06 o 
   9   9   0        0.94       19.30     21.23 o 
  -9  10   0      434.09      541.63     57.83 o 
  -8  10   0      352.42      397.18     34.60 o 
  -7  10   0       23.43       18.59     18.34 o 
  -6  10   0      137.39      147.14     33.21 o 
  -5  10   0      204.61      222.06     24.45 o 
  -4  10   0       93.33       85.80     19.18 o 
  -3  10   0      392.59      340.40     28.37 o 
  -2  10   0      673.78      634.05     40.21 o 
  -1  10   0      595.68      518.44     35.79 o 
   0  10   0        1.85       46.78     16.71 o 
   1  10   0      596.98      544.87     36.84 o 
   2  10   0      447.22      457.87     59.54 o 
   3  10   0       14.09       -8.78     15.58 o 
   4  10   0      150.76      144.41     38.93 o 
   5  10   0       13.48        8.02     25.19 o 
   6  10   0       28.58       71.57     29.77 o 
   7  10   0        8.19       25.76     26.34 o 
   8  10   0       99.60      150.01     36.64 o 
   9  10   0       28.57        9.73     30.92 o 
  -7  11   0        0.49      -28.05     28.05 o 
  -6  11   0      128.76      114.51     36.07 o 
  -5  11   0       36.86       64.67     31.49 o 
  -4  11   0       57.03       80.63     20.08 o 
  -3  11   0        1.25        4.19     16.71 o 
  -2  11   0      125.08      166.50     37.22 o 
  -1  11   0       14.25       35.58     17.85 o 
   0  11   0       32.12       57.28     18.91 o 
   1  11   0      121.89      130.43     21.35 o 
   2  11   0       73.89       54.96     19.43 o 
   3  11   0       95.28      137.41     30.34 o 
   4  11   0      154.84      102.49     29.77 o 
   5  11   0       58.63      127.68     34.93 o 
   6  11   0        1.90       25.19     29.20 o 
   7  11   0       27.24       13.74     31.49 o 
   8  11   0        0.33       18.32     32.64 o 
  -5  12   0       15.66       41.80     34.93 o 
  -4  12   0      256.35      348.33     61.83 o 
  -3  12   0        7.51       12.60     18.56 o 
  -2  12   0       84.06       90.93     22.17 o 
  -1  12   0      459.22      559.77     43.23 o 
   0  12   0      277.76      322.96     31.71 o 
   1  12   0      296.66      378.19     65.84 o 
   2  12   0      558.40      607.47     58.40 o 
   3  12   0      476.10      488.95     53.25 o 
   4  12   0      144.62      188.94     38.93 o 
   5  12   0       64.94       76.72     34.93 o 
   6  12   0        8.64        1.72     32.06 o 
  -4  13   0       43.65       18.91     22.66 o 
  -3  13   0       72.91      128.96     26.05 o 
  -2  13   0       76.05      102.53     24.20 o 
  -1  13   0       62.70      124.96     32.92 o 
   0  13   0       53.08      110.50     33.78 o 
   1  13   0       11.52        7.44     29.20 o 
   2  13   0        0.16       11.45     30.34 o 
   3  13   0       39.79       55.54     33.78 o 
   4  13   0        4.19      -13.17     32.64 o 
   0   1   1      355.11      340.17     11.01 o 
  -1   2   1    10302.77    10189.03    320.41 o 
   0   2   1     6602.15     7106.23    177.91 o 
   1   2   1     1271.71     1314.98     39.09 o 
   2   2   1     6697.97     6646.14    242.52 o 
  -2   3   1     3728.47     3728.33    130.24 o 
   0   3   1     4621.91     4782.65    171.52 o 
   1   3   1     3357.47     3528.02    112.96 o 
   2   3   1     1683.24     1784.34     56.10 o 
   3   3   1      578.04      597.28     25.73 o 
  -3   4   1     2424.10     2468.32     82.96 o 
  -2   4   1      243.58      252.60     12.32 o 
  -1   4   1     6325.13     6474.02    297.97 o 
   0   4   1       45.19       69.40      6.15 o 
   1   4   1     2266.84     2323.20    102.22 o 
   2   4   1     1574.90     1464.20     42.14 o 
   3   4   1     1309.81     1236.05     40.40 o 
   4   4   1      868.35      837.37     30.32 o 
  -4   5   1      529.79      491.11     20.45 o 
  -3   5   1     1764.40     1768.33     71.95 o 
  -2   5   1     3184.16     3239.47    116.13 o 
  -1   5   1      322.05      233.60     18.89 o 
   0   5   1     5056.02     5202.27    188.14 o 
   1   5   1     2580.42     2480.18     97.27 o 
   2   5   1     2424.60     2367.71     88.55 o 
   3   5   1     1514.94     1583.23     45.76 o 
   4   5   1      133.60      144.42      9.54 o 
   5   5   1      773.58      778.03     27.37 o 
  -5   6   1      322.62      322.59     16.12 o 
  -4   6   1      293.37      280.12     19.33 o 
  -3   6   1      667.40      652.10     28.09 o 
  -2   6   1       91.80       84.32     12.79 o 
  -1   6   1      505.39      451.65     24.45 o 
   0   6   1      442.28      452.51     20.25 o 
   1   6   1      408.94      409.67     20.55 o 
   2   6   1      276.92      248.16     13.75 o 
   3   6   1      718.32      697.36     44.66 o 
   4   6   1      706.71      698.02     24.06 o 
   5   6   1     1535.83     1523.32     48.89 o 
   6   6   1      351.95      352.84     18.76 o 
  -6   7   1      198.23      216.10     13.84 o 
  -5   7   1      432.88      450.72     21.02 o 
  -4   7   1      127.27      114.13     13.41 o 
  -3   7   1      768.34      780.92     37.77 o 
  -2   7   1      699.28      630.85     64.98 o 
  -1   7   1     3213.27     3167.29    124.02 o 
   0   7   1     1431.51     1412.09     52.92 o 
   1   7   1     3394.54     3253.87    119.52 o 
   2   7   1     3216.79     3141.64    111.22 o 
   3   7   1     2189.21     2203.01     96.63 o 
   4   7   1      960.81      940.67     64.70 o 
   5   7   1      568.23      573.71     37.85 o 
   6   7   1       90.74      102.85     13.66 o 
   7   7   1       16.15       11.97     12.10 o 
  -7   8   1       52.07       64.45     17.80 o 
  -6   8   1      247.54      274.27     20.49 o 
  -5   8   1      382.41      366.93     18.06 o 
  -4   8   1      394.47      367.15     27.47 o 
  -3   8   1      598.41      539.30     33.13 o 
  -2   8   1     1913.16     1916.02     69.88 o 
  -1   8   1     1606.72     1524.36     61.47 o 
   0   8   1     1465.41     1448.61     58.11 o 
   1   8   1      702.69      743.93     38.66 o 
   2   8   1      252.69      237.18     30.92 o 
   3   8   1     1365.91     1332.71     73.68 o 
   4   8   1       71.46       60.02     15.37 o 
   5   8   1      349.23      381.95     27.73 o 
   6   8   1      102.74       88.71     17.80 o 
   7   8   1       36.33       44.63     34.93 o 
   8   8   1      166.64      180.27     43.51 o 
  -8   9   1       73.69       34.23     24.91 o 
  -7   9   1       57.45       56.01     19.48 o 
  -6   9   1      139.10      118.38     21.27 o 
  -5   9   1      464.91      413.11     35.21 o 
  -4   9   1      107.67      127.47     18.26 o 
  -3   9   1      373.78      367.31     28.63 o 
  -2   9   1      403.94      417.79     30.06 o 
  -1   9   1        4.42        3.12     16.60 o 
   0   9   1      204.16      237.08     21.82 o 
   1   9   1      403.90      408.44     29.35 o 
   2   9   1       54.25       69.48     16.30 o 
   3   9   1      516.02      546.55     35.02 o 
   4   9   1       48.77       71.96     16.95 o 
   5   9   1        9.73       16.60     21.18 o 
   6   9   1      249.69      348.68     40.65 o 
   7   9   1      324.48      324.63     42.94 o 
   8   9   1       57.69       49.24     29.77 o 
   9   9   1       53.81       42.37     30.34 o 
  -9  10   1       14.82       66.42     32.64 o 
  -8  10   1        0.35       -6.97     19.56 o 
  -7  10   1       70.24       57.25     28.63 o 
  -6  10   1       36.92       -4.58     28.05 o 
  -5  10   1       17.28       38.20     16.19 o 
  -4  10   1       17.82       21.26     15.68 o 
  -3  10   1       87.90      103.89     18.22 o 
  -2  10   1      306.38      363.77     51.24 o 
  -1  10   1      336.95      391.65     60.40 o 
   0  10   1      618.54      598.10     39.07 o 
   1  10   1      844.31      887.13    115.37 o 
   2  10   1      671.69      715.92     41.68 o 
   3  10   1      188.44      215.99     22.85 o 
   4  10   1      225.42      199.25     33.78 o 
   5  10   1       79.00       59.54     28.63 o 
   6  10   1       10.39        5.73     26.34 o 
   7  10   1      109.67       55.54     31.49 o 
   8  10   1       58.01       30.92     31.49 o 
   9  10   1       10.41       32.06     32.64 o 
  -7  11   1        4.20       -6.87     28.05 o 
  -6  11   1      196.04      235.89     42.94 o 
  -5  11   1      253.71      290.28     41.80 o 
  -4  11   1      464.19      437.46     31.96 o 
  -3  11   1      621.83      620.50     38.99 o 
  -2  11   1      774.75      740.77     45.88 o 
  -1  11   1      586.22      620.95     40.07 o 
   0  11   1      322.64      315.60     28.52 o 
   1  11   1      153.01      180.85     23.88 o 
   2  11   1      139.42      127.68     32.06 o 
   3  11   1      171.46      141.42     32.06 o 
   4  11   1       11.00       36.64     28.05 o 
   5  11   1        4.95       14.31     28.05 o 
   6  11   1       82.14       84.16     30.92 o 
   7  11   1        6.17       12.02     31.49 o 
   8  11   1       22.45        9.73     32.64 o 
  -5  12   1      208.15      212.41     41.80 o 
  -4  12   1       44.77       78.91     20.77 o 
  -3  12   1       27.27       67.40     21.27 o 
  -2  12   1       41.84       64.19     20.42 o 
  -1  12   1       48.65       79.05     21.59 o 
   0  12   1       88.23      103.33     22.26 o 
   1  12   1       80.54       74.43     30.34 o 
   2  12   1       35.96       38.36     29.20 o 
   3  12   1       28.44       22.33     29.20 o 
   4  12   1        5.34        4.58     26.34 o 
   5  12   1        9.50      -14.89     29.77 o 
   6  12   1       61.53       92.18     37.22 o 
  -4  13   1      205.93      232.45     45.80 o 
  -3  13   1      187.86      224.70     28.78 o 
  -2  13   1      294.32      272.86     37.22 o 
  -1  13   1      162.54      221.00     38.93 o 
   0  13   1       95.16      160.31     36.64 o 
   1  13   1       40.80       50.38     30.92 o 
   2  13   1        0.64       30.92     32.06 o 
   3  13   1       42.34       28.05     32.64 o 
   4  13   1       57.19       92.18     38.36 o 
   0   1   2     5721.61     5948.73    240.27 o 
   1   1   2     2825.38     2977.76    131.81 o 
  -1   2   2     3188.34     3285.03    112.16 o 
   0   2   2    27804.26    28884.74    857.22 o 
   1   2   2     1245.07     1277.66     40.51 o 
   2   2   2     1186.70     1135.67     38.89 o 
  -2   3   2    11341.89    11250.57    382.22 o 
  -1   3   2     7343.94     7792.35    258.93 o 
   0   3   2     3089.93     3149.64    116.67 o 
   1   3   2    12955.81    13405.99    482.83 o 
   2   3   2     1967.12     2050.03     74.13 o 
   3   3   2     1101.71     1072.93     39.54 o 
  -3   4   2     5114.54     5046.31    168.02 o 
  -2   4   2     1472.99     1550.56     68.82 o 
  -1   4   2     4434.09     4524.47    171.06 o 
   0   4   2     2304.66     2390.86     93.86 o 
   1   4   2     2506.59     2418.79     86.13 o 
   2   4   2      343.99      314.39     14.40 o 
   3   4   2     1197.49     1203.88     34.23 o 
   4   4   2     1633.96     1681.51     54.16 o 
  -4   5   2      185.86      192.28     10.61 o 
  -3   5   2      764.88      785.38     33.92 o 
  -2   5   2     1008.33     1070.02     53.84 o 
  -1   5   2     6346.98     6327.87    226.11 o 
   0   5   2     4277.17     4321.78    153.11 o 
   1   5   2       57.84       58.36      6.65 o 
   3   5   2     1596.40     1583.85     55.67 o 
   4   5   2      320.25      329.38     14.59 o 
   5   5   2     1142.27     1077.47     41.90 o 
  -5   6   2     2218.77     2171.84     67.75 o 
  -4   6   2     2002.13     1938.92     70.61 o 
  -3   6   2     1027.77     1010.11     47.94 o 
  -2   6   2     2589.57     2464.89    114.17 o 
  -1   6   2     2553.48     2425.14     89.25 o 
   0   6   2     2113.97     2082.34     78.56 o 
   1   6   2     1314.23     1275.04     50.02 o 
   2   6   2      503.72      522.09     20.20 o 
   3   6   2       56.11       60.11      7.83 o 
   4   6   2     3031.80     2968.85    106.29 o 
   5   6   2      122.11      110.35      9.48 o 
   6   6   2      424.81      426.92     22.79 o 
  -6   7   2      874.19      877.72     36.35 o 
  -5   7   2      110.87      123.87     10.83 o 
  -4   7   2      324.89      311.21     25.01 o 
  -3   7   2     1682.35     1628.18     74.88 o 
  -2   7   2      380.35      374.52     19.92 o 
  -1   7   2      898.09      873.30     38.29 o 
   0   7   2      436.43      425.56     22.57 o 
   1   7   2       95.17      102.81      9.72 o 
   2   7   2      433.05      424.58     28.05 o 
   3   7   2      312.75      343.70     21.85 o 
   4   7   2       28.93       41.44     12.88 o 
   5   7   2     1244.04     1233.05     60.71 o 
   6   7   2       77.14       77.21     15.38 o 
   7   7   2      430.83      434.23     36.93 o 
  -7   8   2       65.53       64.25     17.52 o 
  -6   8   2       62.54       75.74     15.99 o 
  -5   8   2      173.68      208.99     15.64 o 
  -4   8   2      153.96      140.22     16.71 o 
  -3   8   2      398.30      381.42     32.92 o 
  -2   8   2      342.95      363.04     20.43 o 
  -1   8   2       73.81       64.64      9.78 o 
   0   8   2      349.35      334.66     21.39 o 
   1   8   2      166.01      161.04     12.38 o 
   2   8   2       96.01      135.57     41.51 o 
   3   8   2      695.35      643.36     40.48 o 
   4   8   2      354.12      329.34     30.92 o 
   5   8   2     1200.62     1240.28     58.88 o 
   6   8   2       99.56      112.22     28.63 o 
   7   8   2      131.13      137.41     28.63 o 
   8   8   2      233.57      297.72     40.08 o 
  -8   9   2       35.20       20.04     27.48 o 
  -7   9   2       41.62       38.10     18.01 o 
  -6   9   2      152.83      190.08     33.78 o 
  -5   9   2      895.51      913.78     71.57 o 
  -4   9   2      321.34      311.37     27.48 o 
  -3   9   2       44.69       46.21     14.44 o 
  -2   9   2     1646.79     1634.42     75.69 o 
  -1   9   2      657.31      637.28     36.41 o 
   0   9   2      218.86      198.66     20.85 o 
   1   9   2      691.82      678.18     40.89 o 
   2   9   2      746.92      690.20     53.25 o 
   3   9   2      540.64      589.15     35.83 o 
   4   9   2      362.85      403.07     42.94 o 
   5   9   2      104.47      104.20     28.05 o 
   6   9   2      429.19      501.55     49.24 o 
   7   9   2      122.75      128.82     32.64 o 
   8   9   2       34.58       17.18     29.20 o 
   9   9   2        1.05        8.59     29.20 o 
  -8  10   2      111.41       58.97     34.93 o 
  -7  10   2      400.65      340.09     46.38 o 
  -6  10   2      204.08      207.83     35.50 o 
  -5  10   2       43.12       16.03     26.34 o 
  -4  10   2      253.86      317.62     61.55 o 
  -3  10   2      184.36      174.00     25.48 o 
  -2  10   2      105.66       85.97     17.52 o 
  -1  10   2      247.03      226.34     24.02 o 
   0  10   2      259.97      250.24     23.89 o 
   1  10   2      164.16      170.31     22.04 o 
   2  10   2      211.64      239.04     23.47 o 
   3  10   2      257.05      206.69     34.93 o 
   4  10   2      307.61      263.94     40.65 o 
   5  10   2      130.83      121.38     32.06 o 
   6  10   2      138.57      173.48     34.35 o 
   7  10   2      196.35      234.17     41.22 o 
   8  10   2       76.94       66.42     33.78 o 
   9  10   2       25.28        4.01     31.49 o 
  -7  11   2       65.94      105.35     36.64 o 
  -6  11   2       46.98       32.64     30.34 o 
  -5  11   2       93.38      131.11     34.35 o 
  -4  11   2      334.44      400.80     31.14 o 
  -3  11   2       51.94       40.35     18.57 o 
  -2  11   2       37.44       50.09     18.16 o 
  -1  11   2       29.36       35.24     17.61 o 
   0  11   2      103.21      109.92     20.44 o 
   1  11   2       49.67       32.64     25.76 o 
   2  11   2      159.10      187.22     35.50 o 
   3  11   2      403.78      391.62     46.38 o 
   4  11   2      199.21      172.91     36.07 o 
   5  11   2       49.48       69.28     30.92 o 
   6  11   2      166.58      147.72     37.22 o 
   7  11   2       98.78       88.74     36.64 o 
   8  11   2       23.60       44.66     32.64 o 
  -6  12   2       69.07       27.48     31.49 o 
  -5  12   2       10.74       10.88     32.06 o 
  -4  12   2       18.87       68.71     32.06 o 
  -3  12   2       74.40      158.88     40.36 o 
  -2  12   2      153.07      197.46     46.38 o 
  -1  12   2       38.92       50.96     27.48 o 
   0  12   2      250.09      248.48     40.08 o 
   1  12   2      803.21      869.69     74.43 o 
   2  12   2      395.39      531.32     52.67 o 
   3  12   2      269.40      317.19     45.80 o 
   4  12   2      239.35      245.62     42.37 o 
   5  12   2      225.19      285.70     44.66 o 
   6  12   2      133.14      154.59     40.65 o 
  -4  13   2       74.66       89.89     36.64 o 
  -3  13   2       43.18       57.83     28.63 o 
  -2  13   2      118.15      136.84     33.78 o 
  -1  13   2      330.98      387.04     47.52 o 
   0  13   2      236.75      264.52     42.94 o 
   1  13   2       72.16      116.23     32.06 o 
   2  13   2       43.59       46.38     29.77 o 
   3  13   2       12.12       54.39     33.78 o 
   4  13   2       54.52      108.78     37.22 o 
   0   1   3     2926.78     3214.05     89.55 o 
   1   1   3     5140.11     5213.08    189.88 o 
  -1   2   3     9811.71    10151.71    375.96 o 
   0   2   3    10912.32    11563.16    406.84 o 
   1   2   3     3369.55     3384.22    190.88 o 
  -2   3   3     3835.89     3952.92    168.62 o 
  -1   3   3     1739.85     1737.14     59.65 o 
   0   3   3     1616.55     1829.55     63.22 o 
   1   3   3      857.60      923.10     32.82 o 
   2   3   3     1104.94     1103.74     39.49 o 
   3   3   3      990.78      936.51     36.19 o 
  -3   4   3     2548.61     2610.12    109.71 o 
  -2   4   3     3039.37     3159.69    147.36 o 
  -1   4   3     1257.70     1322.71     50.69 o 
   0   4   3      560.87      544.99     24.79 o 
   1   4   3     2976.07     2938.70    120.19 o 
   2   4   3     4972.13     5114.41    230.53 o 
   3   4   3     1430.22     1420.31     50.28 o 
   4   4   3      945.82      918.58     33.15 o 
  -4   5   3     2463.78     2314.50     74.41 o 
  -3   5   3      836.08      894.78     37.00 o 
  -2   5   3     2088.90     2147.97     76.41 o 
  -1   5   3     3343.92     3458.63    124.23 o 
   0   5   3     8785.19     9044.36    316.47 o 
   1   5   3     3733.61     3738.67    132.12 o 
   2   5   3     2380.24     2479.47    102.79 o 
   3   5   3      866.50      858.21     44.48 o 
   4   5   3      960.79     1023.98     40.86 o 
   5   5   3      340.57      365.74     15.91 o 
  -5   6   3        4.65        8.52      6.67 o 
  -4   6   3      798.88      753.90     29.81 o 
  -3   6   3     1007.27      934.35     44.32 o 
  -2   6   3      501.80      499.14     22.46 o 
  -1   6   3     4831.34     4833.53    176.05 o 
   0   6   3      213.26      213.75     12.67 o 
   1   6   3      328.35      351.44     18.38 o 
   2   6   3      460.38      460.26     28.89 o 
   3   6   3     1590.38     1575.64     94.47 o 
   4   6   3      137.34      129.68     14.27 o 
   5   6   3      170.49      164.84     16.92 o 
   6   6   3      459.68      500.37     32.54 o 
  -6   7   3      523.47      583.03     62.41 o 
  -5   7   3      317.75      269.04     18.10 o 
  -4   7   3      180.45      184.08     17.06 o 
  -3   7   3     1378.69     1390.41     67.38 o 
  -2   7   3       32.57       27.30      8.48 o 
  -1   7   3       64.14       65.65      8.79 o 
   0   7   3     1142.66     1047.67     44.32 o 
   1   7   3     2205.42     2118.27     79.79 o 
   2   7   3     1461.43     1394.77     66.15 o 
   3   7   3     1996.99     1926.04    120.23 o 
   4   7   3     1011.49      962.69     66.70 o 
   5   7   3      376.44      364.06     34.07 o 
   6   7   3      204.67      207.83     30.92 o 
   7   7   3      226.99      245.05     34.35 o 
  -7   8   3      223.36      236.46     37.79 o 
  -6   8   3      377.23      435.13     46.95 o 
  -5   8   3      198.85      206.12     31.49 o 
  -4   8   3      472.87      424.83     28.44 o 
  -3   8   3     1422.44     1402.11     56.71 o 
  -2   8   3     1711.49     1673.52     73.96 o 
  -1   8   3     1272.23     1238.22     49.72 o 
   0   8   3      649.87      665.98     29.97 o 
   1   8   3      372.19      431.94     23.08 o 
   2   8   3      947.24      931.30     50.78 o 
   3   8   3      231.08      234.28     21.63 o 
   4   8   3      429.09      432.84     41.22 o 
   5   8   3      477.71      447.16     46.38 o 
   6   8   3       42.36       39.51     22.90 o 
   7   8   3       16.91       20.04     22.33 o 
   8   8   3       71.79       84.16     27.48 o 
  -7   9   3       77.37      100.77     29.20 o 
  -6   9   3        5.38      -12.60     21.18 o 
  -5   9   3      339.88      333.22     39.51 o 
  -4   9   3      286.22      275.13     27.77 o 
  -3   9   3      320.04      325.27     19.65 o 
  -2   9   3      353.40      402.68     27.49 o 
  -1   9   3      524.70      469.39     30.76 o 
   0   9   3      120.74      142.10     17.76 o 
   1   9   3      160.51      155.58     18.22 o 
   2   9   3       58.18       77.35     16.13 o 
   3   9   3      496.76      481.51     44.09 o 
   4   9   3        2.50       20.61     21.18 o 
   5   9   3      590.52      644.68     57.25 o 
   6   9   3      192.73      188.37     34.35 o 
   7   9   3       36.68       65.27     28.05 o 
   8   9   3      121.39      106.49     33.21 o 
   9   9   3       69.62       36.64     30.92 o 
  -7  10   3       42.31       26.34     27.48 o 
  -6  10   3       47.34       22.33     25.19 o 
  -5  10   3      127.08       88.17     29.77 o 
  -4  10   3       60.58       69.70     17.44 o 
  -3  10   3       34.34       40.90     16.30 o 
  -2  10   3      148.36      127.37     19.23 o 
  -1  10   3      561.78      562.52     37.45 o 
   0  10   3      610.91      595.18     36.62 o 
   1  10   3      266.37      368.43     27.73 o 
   2  10   3      555.94      548.50     52.10 o 
   3  10   3      979.39     1035.73     84.74 o 
   4  10   3      152.50      160.31     31.49 o 
   5  10   3        4.90       14.31     26.34 o 
   6  10   3      407.58      374.44     49.24 o 
   7  10   3       15.90       26.91     28.05 o 
   8  10   3        7.19        6.30     30.92 o 
   9  10   3       62.52       29.77     33.21 o 
  -7  11   3      164.63       44.09     35.50 o 
  -6  11   3       44.99       84.16     32.64 o 
  -5  11   3      156.70      165.47     34.93 o 
  -4  11   3      601.65      609.76     56.68 o 
  -3  11   3      566.38      544.02     43.80 o 
  -2  11   3      528.95      505.50     35.52 o 
  -1  11   3      446.87      466.37     32.79 o 
   0  11   3      219.05      235.32     33.78 o 
   1  11   3      245.59      293.14     41.22 o 
   2  11   3       56.04       73.86     26.91 o 
   3  11   3        1.91        0.00     22.90 o 
   4  11   3       48.47       75.00     29.20 o 
   5  11   3       26.96        9.16     28.63 o 
   6  11   3       40.89       20.04     28.05 o 
   7  11   3        1.26       -6.30     31.49 o 
  -6  12   3      100.72       83.59     37.22 o 
  -5  12   3      136.88      124.24     35.50 o 
  -4  12   3      116.43       69.28     33.21 o 
  -3  12   3       66.39       68.31     20.37 o 
  -2  12   3        1.08       36.64     25.76 o 
  -1  12   3        6.85       -2.29     25.19 o 
   0  12   3       49.75       72.71     29.20 o 
   1  12   3      186.44      226.73     38.93 o 
   2  12   3       52.30       70.42     31.49 o 
   3  12   3       12.17       -7.44     28.63 o 
   4  12   3      217.47      301.16     45.23 o 
   5  12   3       23.85       36.64     33.21 o 
   6  12   3       15.50       18.32     34.93 o 
  -2  13   3      238.59      267.95     41.80 o 
  -1  13   3      186.85      234.74     39.51 o 
   0  13   3       69.13       77.87     32.64 o 
   1  13   3       44.17       70.42     34.35 o 
   2  13   3      109.02      179.78     39.51 o 
   3  13   3       48.15       79.58     35.50 o 
   0   0   4    57166.59    57254.42   3670.58 o 
   0   1   4    15093.94    15891.82    509.88 o 
   0   2   4     5959.54     6427.22    243.04 o 
   1   2   4     4531.82     4288.44    156.13 o 
   2   2   4     2818.05     2783.55    126.71 o 
  -2   3   4      319.26      311.81     12.93 o 
  -1   3   4     1610.00     1634.24     54.54 o 
   0   3   4     2188.25     2129.97    101.74 o 
   1   3   4      447.60      448.28     19.51 o 
   2   3   4      967.97      917.28     45.29 o 
   3   3   4     2848.14     2588.47     98.76 o 
  -3   4   4     1044.41     1129.20     49.97 o 
  -2   4   4     4025.91     3863.85    138.43 o 
  -1   4   4       26.00       42.34      5.48 o 
   0   4   4        5.06        9.92      4.14 o 
   1   4   4     3245.20     3363.16    120.67 o 
   2   4   4      417.50      454.45     22.55 o 
   3   4   4      579.12      561.25     19.44 o 
   4   4   4     1493.51     1452.17     54.47 o 
  -4   5   4      840.86      782.46     38.45 o 
  -3   5   4      132.71      111.23     11.66 o 
  -2   5   4     1174.99     1158.27     42.21 o 
  -1   5   4     1694.34     1740.43     63.27 o 
   0   5   4     1045.18     1087.27     43.07 o 
   1   5   4     3198.11     3143.35    131.80 o 
   2   5   4      877.14      831.40     35.47 o 
   3   5   4      580.82      610.34     31.96 o 
   4   5   4     1195.57     1177.40     40.42 o 
   5   5   4      522.84      513.50     24.84 o 
  -5   6   4      881.61      890.37     45.15 o 
  -4   6   4     1017.72      990.61     44.08 o 
  -3   6   4     1724.92     1679.59     59.70 o 
  -2   6   4      608.93      596.83     24.80 o 
  -1   6   4      577.60      564.66     26.60 o 
   0   6   4     2379.87     2241.77     92.43 o 
   1   6   4      501.84      509.09     23.51 o 
   2   6   4     1177.47     1191.00     45.20 o 
   3   6   4      470.29      461.87     29.51 o 
   4   6   4       16.53       27.97      9.62 o 
   5   6   4      395.72      413.25     23.78 o 
   6   6   4     1908.55     2012.49    117.94 o 
  -6   7   4      500.24      443.72     48.09 o 
  -5   7   4     1034.86     1023.71     65.84 o 
  -4   7   4       55.24       42.26     12.11 o 
  -3   7   4      193.69      205.78     14.78 o 
  -2   7   4      620.46      613.13     29.53 o 
  -1   7   4      652.87      647.85     30.70 o 
   0   7   4        6.62       18.24      7.33 o 
   1   7   4      851.61      833.60     36.73 o 
   2   7   4      507.47      508.48     23.87 o 
   3   7   4      730.48      766.99     40.16 o 
   4   7   4      381.85      387.61     35.50 o 
   5   7   4       32.99       30.92     21.18 o 
   6   7   4      620.04      537.62     53.82 o 
   7   7   4      165.81      107.64     28.63 o 
  -5   8   4      184.30      148.29     27.48 o 
  -4   8   4      295.91      282.46     21.84 o 
  -3   8   4      373.83      403.83     21.95 o 
  -2   8   4     1270.21     1234.60     49.51 o 
  -1   8   4      717.78      717.04     32.38 o 
   0   8   4      251.81      257.23     16.20 o 
   1   8   4     2045.73     2009.54     82.31 o 
   2   8   4       57.20       34.20     12.63 o 
   3   8   4      524.21      560.52     48.67 o 
   4   8   4      699.69      735.15     65.84 o 
   5   8   4      117.99       82.45     25.76 o 
   6   8   4      128.02      160.31     31.49 o 
   7   8   4      608.61      608.61     54.39 o 
   8   8   4       47.82       85.88     30.34 o 
  -6   9   4      533.92      502.12     48.67 o 
  -5   9   4      117.73      109.36     27.48 o 
  -4   9   4      621.44      647.96     41.22 o 
  -3   9   4      146.26      158.28     18.16 o 
  -2   9   4      202.81      198.40     16.00 o 
  -1   9   4     1062.12     1002.70     54.04 o 
   0   9   4      446.74      438.97     30.55 o 
   1   9   4      390.98      374.88     26.81 o 
   2   9   4      581.08      583.42     56.11 o 
   3   9   4       56.71       56.68     24.05 o 
   4   9   4      470.18      440.86     44.66 o 
   5   9   4      183.54      216.42     36.07 o 
   6   9   4       84.51       71.00     29.20 o 
   7   9   4      126.67      107.64     32.64 o 
   8   9   4       22.41       16.60     28.63 o 
  -6  10   4      191.65      214.70     36.07 o 
  -5  10   4      332.66      338.95     42.37 o 
  -4  10   4       73.91       36.64     24.62 o 
  -3  10   4      204.80      240.92     23.21 o 
  -2  10   4      555.46      575.06     37.24 o 
  -1  10   4      252.25      219.85     22.87 o 
   0  10   4      250.28      268.52     34.93 o 
   1  10   4      294.75      354.98     39.51 o 
   2  10   4      611.65      543.92     53.82 o 
   3  10   4       46.43       57.25     27.48 o 
   4  10   4        7.01        5.15     24.05 o 
   5  10   4       26.43       28.05     25.19 o 
   6  10   4       29.00       16.03     30.34 o 
   7  10   4       79.23       59.54     33.21 o 
   8  10   4       40.14       65.84     34.93 o 
  -6  11   4      133.85      103.06     34.35 o 
  -5  11   4       35.22       42.94     30.34 o 
  -4  11   4       23.93       -2.86     24.62 o 
  -3  11   4        3.34       -9.73     16.13 o 
  -2  11   4      183.51      156.22     21.45 o 
  -1  11   4       36.19        8.02     23.47 o 
   0  11   4      133.05      133.40     31.49 o 
   1  11   4      141.03      200.96     34.93 o 
   2  11   4       74.49       69.28     26.34 o 
   3  11   4       63.69       75.00     30.92 o 
   4  11   4      176.71      162.60     34.35 o 
   5  11   4       88.05       93.90     32.06 o 
   6  11   4       58.43       75.58     34.35 o 
   7  11   4       42.54       68.71     32.64 o 
  -6  12   4       42.25      -32.06     32.06 o 
  -5  12   4       82.36       69.85     34.35 o 
  -4  12   4      145.61      132.83     34.93 o 
  -2  12   4      127.48      138.56     32.06 o 
  -1  12   4      363.71      442.58     48.67 o 
   0  12   4      371.50      428.26     46.95 o 
   1  12   4      193.35      197.53     36.64 o 
   2  12   4      307.12      268.52     42.94 o 
   3  12   4      642.58      614.91     61.83 o 
   4  12   4      146.53       91.03     32.64 o 
   5  12   4       24.96       44.09     33.78 o 
   6  12   4       28.72       44.09     32.64 o 
  -2  13   4       65.60      107.07     32.06 o 
  -1  13   4       11.04       12.60     29.20 o 
   0  13   4       52.12       33.78     29.77 o 
   1  13   4       70.46       50.38     32.64 o 
   2  13   4       40.23       61.26     30.92 o 
   3  13   4       45.38       42.94     34.93 o 
   0   1   5    10659.75    11028.32    364.04 o 
   1   1   5    11764.12    12399.17    507.52 o 
  -1   2   5     5116.70     5268.78    216.64 o 
   1   2   5     4402.67     4508.78    197.12 o 
   2   2   5     6005.89     5972.67    285.21 o 
  -2   3   5     3645.60     3900.27    144.11 o 
  -1   3   5     1141.61     1152.88     42.99 o 
   0   3   5      291.16      260.51     23.47 o 
   1   3   5     3256.61     3264.07    232.45 o 
   2   3   5      929.07     1004.24     62.98 o 
   3   3   5      117.47      118.52     11.45 o 
  -3   4   5       29.72       36.35      4.86 o 
  -2   4   5      462.70      490.29     31.62 o 
  -1   4   5     5566.27     5545.75    251.16 o 
   0   4   5     3325.15     3427.76    169.88 o 
   1   4   5     1426.01     1553.06     54.45 o 
   3   4   5     1256.56     1106.73     80.73 o 
   4   4   5     1660.19     1633.60     52.04 o 
  -4   5   5      975.99      990.56     59.54 o 
  -3   5   5     3734.45     3647.71    197.24 o 
  -2   5   5     3851.46     3660.53    138.56 o 
  -1   5   5     4656.46     4702.03    175.24 o 
   0   5   5     2201.18     2245.32     77.44 o 
   1   5   5     2367.50     2369.30     90.56 o 
   2   5   5     2181.37     2171.28     82.59 o 
   3   5   5      306.47      312.73     17.79 o 
   4   5   5     1160.39     1162.97     45.72 o 
   5   5   5      907.85      889.95     47.52 o 
  -4   6   5      134.21      140.27     18.32 o 
  -3   6   5      701.89      719.04     29.49 o 
  -2   6   5      484.38      435.04     21.48 o 
  -1   6   5      995.42     1010.20     39.99 o 
   0   6   5      845.55      827.23     33.28 o 
   1   6   5      274.31      300.37     15.30 o 
   2   6   5      960.81      948.63     38.81 o 
   3   6   5      177.84      201.96     16.49 o 
   4   6   5      868.29      855.95     64.70 o 
   5   6   5     1835.37     2137.88    125.96 o 
  -4   7   5      182.30      201.85     32.64 o 
  -3   7   5      925.77      887.95     41.34 o 
  -2   7   5      507.95      464.35     23.37 o 
  -1   7   5     2403.79     2263.13     85.20 o 
   0   7   5     1156.92     1106.66     45.07 o 
   1   7   5     1268.73     1114.94     45.43 o 
   2   7   5     1853.85     1739.23     73.99 o 
   3   7   5     2016.93     2042.84    125.96 o 
   4   7   5      659.72      741.44     57.83 o 
   5   7   5      759.79      812.44     63.55 o 
   6   7   5      623.59      626.36     60.69 o 
  -4   8   5      655.26      613.24     51.82 o 
  -3   8   5      421.45      395.72     31.20 o 
  -2   8   5      455.33      458.01     24.65 o 
  -1   8   5     3302.16     3167.17    112.29 o 
   0   8   5     1395.87     1342.34     51.38 o 
   1   8   5      387.98      368.63     21.20 o 
   2   8   5       90.54       80.73     21.18 o 
   3   8   5     1707.23     1887.11    125.39 o 
   4   8   5      298.59      243.33     36.07 o 
   5   8   5       62.31       87.03     27.48 o 
   6   8   5      259.63      260.51     38.93 o 
   7   8   5      118.87       94.47     27.48 o 
  -5   9   5      106.58       59.54     25.19 o 
  -4   9   5       71.20       44.09     21.76 o 
  -3   9   5      153.74      170.85     19.02 o 
  -2   9   5      577.42      540.21     34.01 o 
  -1   9   5      265.79      235.27     20.78 o 
   0   9   5       26.23       27.96     13.29 o 
   1   9   5       56.11       74.43     24.05 o 
   2   9   5      193.50      208.98     30.34 o 
   3   9   5      245.87      230.74     35.50 o 
   4   9   5       31.50       14.31     24.05 o 
   5   9   5        9.59        4.58     24.62 o 
   6   9   5      139.29      209.55     34.93 o 
   7   9   5      179.45      212.99     39.51 o 
  -5  10   5      119.09       64.70     28.63 o 
  -4  10   5       72.93       71.57     26.34 o 
  -3  10   5      181.52      210.02     22.04 o 
  -2  10   5      107.41      107.72     17.81 o 
  -1  10   5       13.49       18.32     21.18 o 
   0  10   5      312.02      322.34     38.93 o 
   1  10   5      631.89      600.60     54.39 o 
   2  10   5      419.73      407.08     46.38 o 
   3  10   5       97.68      104.78     27.48 o 
   4  10   5      199.35      225.01     39.51 o 
   5  10   5      250.41      275.39     42.37 o 
   6  10   5       19.74       38.36     30.34 o 
   7  10   5       19.82       20.61     28.63 o 
   8  10   5       40.32       42.37     34.35 o 
  -5  11   5      177.42       95.61     33.78 o 
  -4  11   5      215.37      164.32     34.35 o 
  -2  11   5      442.97      438.57     43.51 o 
  -1  11   5      599.23      609.76     53.25 o 
   0  11   5      314.89      354.40     42.37 o 
   1  11   5      130.68      101.34     30.92 o 
   2  11   5      290.95      286.84     42.94 o 
   3  11   5      325.99      297.15     42.94 o 
   4  11   5       48.30       20.04     30.34 o 
   5  11   5       24.65        4.01     27.48 o 
   6  11   5       52.02       32.06     29.77 o 
   7  11   5       19.34       12.60     33.78 o 
  -2  12   5        3.04       -4.01     24.05 o 
  -1  12   5       14.55       48.67     26.91 o 
   0  12   5       50.90       16.03     27.48 o 
   1  12   5      114.58      100.77     33.21 o 
   2  12   5      122.09      115.65     36.07 o 
   3  12   5       38.96       36.07     29.20 o 
   4  12   5       43.42       -4.01     27.48 o 
   5  12   5       33.08       32.64     34.93 o 
  -1  13   5       32.39       71.00     31.49 o 
   0  13   5      124.69      123.67     36.07 o 
   1  13   5      133.53      158.59     38.93 o 
   2  13   5       53.32       52.10     34.35 o 
   0   1   6     1353.60     1255.59     76.15 o 
   1   1   6      444.85      500.78     23.24 o 
  -1   2   6      475.86      504.73     21.97 o 
   1   2   6      260.68      291.88     17.76 o 
   2   2   6     1410.34     1420.37     74.69 o 
  -2   3   6     3495.63     3554.76    168.61 o 
   0   3   6      241.44      248.52     17.81 o 
   1   3   6     5653.58     5337.50    268.21 o 
   2   3   6     1858.17     1757.89     94.50 o 
   3   3   6     1688.56     1688.38     86.81 o 
  -3   4   6     1120.01     1120.37     63.84 o 
  -2   4   6      478.32      523.47     22.81 o 
  -1   4   6      619.27      654.42     46.95 o 
   0   4   6     3000.50     2983.53    223.86 o 
   1   4   6      823.21      896.03     58.97 o 
   2   4   6       55.04       55.47      6.76 o 
   3   4   6      463.39      447.16     32.06 o 
   4   4   6     1099.44     1045.21     52.87 o 
  -4   5   6       66.90       66.20     11.66 o 
  -3   5   6      506.50      522.20     23.34 o 
  -2   5   6     1003.99     1024.38     55.43 o 
  -1   5   6      687.30      686.48     48.09 o 
   0   5   6      196.64      177.55     26.91 o 
   1   5   6      117.46      123.23     13.20 o 
   2   5   6     1168.64     1118.83     58.15 o 
   3   5   6     1023.57     1057.49     84.16 o 
   4   5   6      481.39      486.09     37.22 o 
  -4   6   6     1162.31     1090.12     66.99 o 
  -3   6   6      290.48      285.98     20.20 o 
  -2   6   6     2135.73     2113.48    108.18 o 
  -1   6   6       72.26       70.53      8.54 o 
   0   6   6        1.11       38.41     20.61 o 
   1   6   6     3028.76     3088.76    116.93 o 
   2   6   6     1693.70     1696.16     67.77 o 
   3   6   6      145.36      185.50     26.34 o 
   4   6   6      932.49      894.89     63.55 o 
  -3   7   6      356.12      360.13     32.06 o 
  -2   7   6       61.88       51.53      9.36 o 
  -1   7   6     1205.26     1228.30     50.79 o 
   0   7   6       77.99       79.28     10.33 o 
   1   7   6      124.25      114.62     10.78 o 
   2   7   6      135.14      127.68     20.61 o 
   3   7   6      344.34      345.24     37.79 o 
   4   7   6      690.56      696.21     62.98 o 
   5   7   6      967.68      992.22     72.71 o 
  -3   8   6      323.39      295.38     22.22 o 
  -2   8   6      339.45      339.17     30.92 o 
  -1   8   6     1715.75     1701.12     69.03 o 
   0   8   6       22.75        9.55      8.65 o 
   1   8   6      187.05      178.29     18.41 o 
   2   8   6      954.58      905.18     51.80 o 
   3   8   6      460.04      439.71     46.38 o 
   4   8   6       12.12       29.20     23.47 o 
   5   8   6      562.01      547.35     49.81 o 
   6   8   6      247.23      223.86     36.64 o 
  -3   9   6      537.73      500.93     32.79 o 
  -2   9   6      387.54      427.33     32.64 o 
  -1   9   6       74.08       69.85     22.33 o 
   0   9   6      743.68      732.28     63.55 o 
   1   9   6      301.05      358.41     40.65 o 
   2   9   6       13.31       18.89     21.18 o 
   3   9   6       82.28      135.69     28.05 o 
   4   9   6       86.31       72.71     29.20 o 
   5   9   6       30.24       32.06     26.91 o 
   6   9   6      214.91      251.92     39.51 o 
  -3  10   6      229.09      217.57     32.06 o 
  -2  10   6      214.38      235.89     33.21 o 
  -1  10   6       39.64       43.51     24.62 o 
   0  10   6       92.42      105.92     27.48 o 
   1  10   6       55.65       36.64     22.90 o 
   2  10   6      122.09      127.68     31.49 o 
   3  10   6      190.13      176.34     33.78 o 
   4  10   6      475.10      510.14     54.96 o 
   5  10   6        3.39       10.31     28.05 o 
   6  10   6      136.19      225.58     40.65 o 
   7  10   6      113.39      100.20     36.07 o 
  -2  11   6      180.94      239.32     34.35 o 
  -1  11   6      448.67      401.93     46.95 o 
   0  11   6      244.53      235.89     37.79 o 
   1  11   6      106.56      108.21     31.49 o 
   2  11   6      260.62      309.17     45.23 o 
   3  11   6       27.85      -14.31     24.62 o 
   4  11   6      118.63      147.14     34.93 o 
   5  11   6      101.78      154.01     36.64 o 
   6  11   6        0.98       11.45     31.49 o 
   7  11   6       15.79       14.89     34.35 o 
  -2  12   6      363.43      357.27     45.80 o 
  -1  12   6      512.07      514.14     57.25 o 
   0  12   6      225.15      235.89     41.22 o 
   1  12   6      131.63      125.39     35.50 o 
   2  12   6      108.23      144.28     36.64 o 
   3  12   6       51.04       77.87     35.50 o 
   4  12   6      190.14      174.63     41.80 o 
   5  12   6      156.01      198.10     44.09 o 
  -1  13   6      176.60      226.73     40.08 o 
   0  13   6       74.73       95.61     34.93 o 
   1  13   6        8.93       45.23     33.21 o 
   0   1   7     5432.27     5406.46    227.98 o 
   1   1   7     4724.34     4613.93    187.21 o 
  -1   2   7     4333.97     4501.85    161.90 o 
   0   2   7     2417.15     2315.79    112.35 o 
   1   2   7     4927.34     5099.75    209.35 o 
   2   2   7      894.51     1064.36     84.74 o 
  -2   3   7     1693.05     1592.33     78.72 o 
  -1   3   7     1404.30     1385.40     57.54 o 
   0   3   7      763.25      719.80     41.90 o 
   1   3   7     1059.31     1219.81     70.44 o 
   2   3   7      741.98      688.99     44.04 o 
   3   3   7     1334.85     1351.16     68.14 o 
  -3   4   7     1363.27     1390.49     71.20 o 
  -2   4   7     3430.55     3406.81    127.32 o 
  -1   4   7     1166.67     1144.84     70.24 o 
   0   4   7     2766.47     2839.60    144.94 o 
   1   4   7     3301.86     3264.45    156.88 o 
   2   4   7     2660.00     2770.10    111.26 o 
   3   4   7      164.71      157.08     13.74 o 
   4   4   7      227.28      225.65     17.61 o 
  -4   5   7     1938.29     1916.31    140.27 o 
  -3   5   7      795.11      753.03     48.35 o 
  -2   5   7      722.27      693.57     39.67 o 
  -1   5   7     2477.87     2386.94    156.30 o 
   0   5   7     1746.80     1637.48    120.81 o 
   4   5   7      120.85      125.39     12.60 o 
  -4   6   7      194.25      202.11     22.90 o 
  -3   6   7       74.61       63.55     14.31 o 
  -2   6   7      110.74      122.22     13.96 o 
  -1   6   7      262.02      248.10     19.02 o 
   0   6   7      206.38      216.33     19.20 o 
   1   6   7      268.45      285.65     40.94 o 
   2   6   7      242.32      249.27     36.93 o 
  -3   7   7      881.59      810.15     57.25 o 
  -2   7   7        7.87       13.74     16.03 o 
  -1   7   7      390.39      376.11     27.31 o 
   0   7   7      447.52      489.70     29.12 o 
   1   7   7      668.51      677.08     37.43 o 
   2   7   7      844.30      857.98     47.16 o 
   4   7   7     1418.00     1459.99     96.19 o 
  -3   8   7      382.54      425.40     37.22 o 
  -2   8   7     1866.50     1726.22    113.36 o 
  -1   8   7      399.45      419.10     42.94 o 
   0   8   7      259.74      232.81     22.22 o 
   1   8   7      412.45      428.99     29.07 o 
   2   8   7       19.35       12.10     11.96 o 
   3   8   7      413.10      381.31     48.09 o 
   4   8   7      292.36      337.23     42.94 o 
  -2   9   7       77.99       65.84     23.47 o 
  -1   9   7       28.40       24.05     21.18 o 
   0   9   7       52.38       38.93     22.33 o 
   1   9   7       17.99       -2.86     21.76 o 
   2   9   7       54.36       54.39     26.34 o 
   3   9   7        3.48       -4.58     23.47 o 
   4   9   7      135.66      109.93     31.49 o 
   5   9   7       59.02       30.34     26.34 o 
  -2  10   7      178.77      165.47     29.77 o 
  -1  10   7      672.07      565.67     49.81 o 
   0  10   7      382.16      405.93     44.66 o 
   1  10   7      189.55      209.55     35.50 o 
   2  10   7      427.28      346.96     42.94 o 
   3  10   7      534.13      600.60     57.25 o 
   4  10   7      348.91      335.51     45.23 o 
   5  10   7       81.05       75.58     33.78 o 
  -2  11   7      232.82      151.72     32.06 o 
  -1  11   7      141.47      148.86     32.06 o 
   0  11   7      249.92      287.99     40.08 o 
   1  11   7      324.33      290.85     41.80 o 
   2  11   7      221.84      318.33     44.09 o 
   3  11   7       15.60        5.73     29.77 o 
   4  11   7       84.05      112.79     37.22 o 
   5  11   7       62.01       83.02     36.07 o 
   6  11   7       63.91       71.00     37.22 o 
  -1  12   7      117.88       77.29     31.49 o 
   0  12   7      105.24      115.08     35.50 o 
   1  12   7        4.52      -12.60     30.34 o 
   2  12   7       16.13       57.25     30.92 o 
   3  12   7       46.26       32.64     30.92 o 
   4  12   7      161.23      160.31     42.37 o 
   0   1   8     3401.95     3669.50    139.27 o 
   1   1   8     2008.38     2048.17     97.84 o 
  -1   2   8     1466.93     1474.29     81.98 o 
   0   2   8     1502.21     1691.87    113.36 o 
   2   2   8      104.49      102.84     10.02 o 
  -2   3   8       67.48       68.68     10.02 o 
  -1   3   8       65.71       78.50      9.86 o 
   0   3   8     2576.99     2637.08    132.99 o 
   1   3   8      318.34      318.37     24.49 o 
   2   3   8      418.91      420.25     46.95 o 
   3   3   8     2844.30     2664.41    140.47 o 
  -3   4   8      583.52      561.70     33.49 o 
  -2   4   8     3265.91     3227.69    121.94 o 
  -1   4   8     1316.93     1282.23     69.63 o 
   0   4   8      893.77      849.02     51.62 o 
   1   4   8     1834.72     1820.11     87.24 o 
   2   4   8      707.02      688.67     33.62 o 
   3   4   8      126.06      121.97     12.07 o 
   4   4   8      296.90      286.84     24.62 o 
  -4   5   8      278.99      281.69     25.76 o 
  -3   5   8      643.13      680.76     53.25 o 
  -2   5   8      855.35      889.27     47.56 o 
  -1   5   8        1.05        0.25      8.47 o 
   0   5   8      386.36      374.16     27.12 o 
   1   5   8     1088.78     1098.54     61.93 o 
   2   5   8      689.39      658.98     41.68 o 
  -2   6   8      164.37      180.35     24.05 o 
  -1   6   8     1184.55     1213.50     66.60 o 
   0   6   8     3343.54     3389.46    255.93 o 
   1   6   8       95.49       89.89     18.32 o 
   2   6   8      804.05      821.60     66.99 o 
  -3   7   8      348.68      376.16     38.36 o 
  -2   7   8     1630.19     1559.61    107.07 o 
  -1   7   8      647.12      688.77     52.67 o 
   0   7   8       32.36       58.97     20.04 o 
   1   7   8     1869.55     1963.20     95.87 o 
   2   7   8      229.39      239.90     27.48 o 
  -2   8   8       71.66      110.50     22.33 o 
  -1   8   8        1.08       -6.30     19.47 o 
   0   8   8      142.14      116.23     26.34 o 
   1   8   8     1973.21     2024.52    136.27 o 
   2   8   8        6.43       16.60     22.90 o 
  -2   9   8      728.85      696.21     60.69 o 
  -1   9   8      966.15     1026.00     83.02 o 
   0   9   8      574.96      629.23     57.25 o 
   1   9   8       61.56       75.00     26.91 o 
   2   9   8      537.70      586.29     58.97 o 
   3   9   8      109.42      176.34     34.93 o 
  -2  10   8      384.60      290.85     39.51 o 
  -1  10   8      149.77      143.71     31.49 o 
   0  10   8      275.79      279.40     39.51 o 
   1  10   8       63.63       64.12     28.63 o 
   2  10   8      123.89      143.14     34.35 o 
   3  10   8       49.49       90.46     33.21 o 
   4  10   8       83.37       87.03     31.49 o 
  -1  11   8       78.58       40.08     28.05 o 
   0  11   8      150.47      183.21     36.07 o 
   1  11   8       89.99       79.01     32.06 o 
   2  11   8       39.66        4.01     26.34 o 
   3  11   8       98.61      136.27     38.36 o 
   4  11   8       64.04       12.60     32.64 o 
  -1  12   8       13.89        2.86     28.63 o 
   0  12   8       43.66       78.44     33.78 o 
   1  12   8       49.42       58.40     33.21 o 
   2  12   8       59.85       71.57     32.06 o 
   3  12   8       59.85      116.80     38.93 o 
   0   1   9     3428.64     3425.49    140.60 o 
   1   1   9     3459.46     3578.57    136.19 o 
  -1   2   9     2710.17     2722.38    130.55 o 
   0   2   9     1732.37     1688.00    105.06 o 
   1   2   9     1263.16     1291.90     55.84 o 
  -2   3   9      185.47      181.77     27.20 o 
  -1   3   9      921.09      929.05     50.18 o 
   0   3   9      944.01      973.78     55.67 o 
   1   3   9      901.23      882.09     44.13 o 
   2   3   9     1497.30     1517.63     82.76 o 
   3   3   9     1140.59     1096.63     57.01 o 
  -3   4   9       82.01       76.15     16.60 o 
  -1   4   9      914.44      880.93     42.49 o 
   0   4   9     1287.05     1324.46     67.00 o 
   1   4   9      123.54      138.27     17.00 o 
   2   4   9     1481.26     1445.10    117.37 o 
   3   4   9     1015.44      941.26     66.42 o 
   4   4   9      108.65       95.61     14.31 o 
  -3   5   9     1505.12     1493.20     99.62 o 
  -2   5   9     1067.49     1054.05     73.86 o 
  -1   5   9      188.22      206.37     18.32 o 
   0   5   9       94.10       86.16     13.34 o 
   1   5   9      925.97      910.49     47.56 o 
   2   5   9      382.83      375.02     38.93 o 
  -3   6   9       37.83       84.74     17.18 o 
  -2   6   9      481.07      467.20     42.37 o 
  -1   6   9      106.84       84.16     20.61 o 
  -2   7   9      291.64      294.86     33.78 o 
  -1   9   9       45.37       33.21     22.90 o 
   0   9   9       13.38       20.61     23.47 o 
  -1  10   9      273.92      201.54     34.93 o 
   0  10   9      119.77      133.40     32.64 o 
   1  10   9      103.36       94.47     31.49 o 
  -1  11   9      409.78      425.40     49.24 o 
   0  11   9      215.74      227.30     40.08 o 
   1  11   9      142.25      158.59     37.79 o 
   2  11   9      318.76      332.08     47.52 o 
   0  12   9       40.87       58.97     33.78 o 
   1  12   9        2.84       -3.44     30.92 o 
   2  12   9       50.79       93.32     36.07 o 
   0   1  10     1822.47     1886.35     75.48 o 
   1   1  10       51.57       56.98      8.14 o 
  -1   2  10      314.81      345.68     23.26 o 
   0   2  10     1257.96     1278.22     79.96 o 
   1   2  10      295.95      294.17     19.54 o 
   2   2  10       64.49       81.34     11.00 o 
  -2   3  10      481.40      461.11     32.17 o 
  -1   3  10     2005.65     1986.09    113.94 o 
   0   3  10       74.59       77.33     12.02 o 
   1   3  10      744.43      767.22     45.54 o 
   2   3  10     2156.11     2129.45    115.56 o 
   3   3  10      697.82      685.34     55.54 o 
  -3   4  10     1194.45     1256.16    100.20 o 
  -2   4  10      135.45      129.39     20.04 o 
  -1   4  10      205.71      200.96     24.05 o 
   0   4  10     5015.80     5125.99    354.40 o 
   1   4  10      448.74      448.30     44.09 o 
   3   4  10      941.66      894.31     71.57 o 
   4   4  10       13.35       21.76     11.45 o 
  -3   5  10      594.73      545.06     46.95 o 
  -2   5  10     1952.03     1907.72    141.42 o 
  -1   5  10      148.17      140.27     23.47 o 
   0   5  10     1116.32     1172.00     89.89 o 
  -2   6  10     2683.78     2687.52    195.81 o 
   0   1  11      475.63      466.80     24.12 o 
   1   1  11     1079.84     1089.11     56.06 o 
  -1   2  11      829.22      817.59     52.01 o 
   1   2  11     1624.35     1620.37     76.50 o 
   2   2  11      815.51      810.72     68.13 o 
  -2   3  11      362.82      381.31     31.49 o 
  -1   3  11      447.01      452.88     37.79 o 
   0   3  11     1121.98     1062.07     88.17 o 
   1   3  11       76.05       71.00     17.75 o 
   2   3  11     1125.00     1121.04     81.87 o 
   3   3  11      691.93      657.28     52.67 o 
  -3   4  11       84.83       73.29     17.18 o 
  -2   4  11     1508.57     1469.15    100.20 o 
  -1   4  11     1285.54     1367.81    111.65 o 
   0   4  11     1271.97     1255.02     99.62 o 
   3   4  11      950.85      899.47     77.29 o 
  -3   5  11      694.02      721.41     61.26 o 
  -2   5  11      583.71      554.22     53.25 o 
   0   0  12     2240.97     2422.43    190.66 o 
   0   1  12      572.57      550.79     48.09 o 
   1   1  12     1521.00     1559.04    131.11 o 
  -1   2  12      274.46      269.67     30.92 o 
   1   2  12      238.75      290.28     36.07 o 
   2   2  12      140.82      172.34     24.05 o 
  -2   3  12       53.49       58.40     15.46 o 
  -1   3  12      100.49      111.07     21.76 o 
   2   3  12      190.17      217.57     24.62 o 
   3   3  12     1381.69     1477.16    105.92 o 
  -3   4  12      253.77      249.63     28.63 o 
  -2   4  12      804.09      848.51     62.98 o 
   2   2  13      113.60      140.85     22.33 o 
   2   3  13      491.62      476.36     44.09 o 
   3   3  13       15.78       29.77     14.89 o 
                                                 
